# Supplementary material for: Projecting heat-related excess mortality under climate change scenarios in China
Source: Nat Commun. 2021 Feb 15;12:1039. doi: 10.1038/s41467-021-21305-1 (PMC7884743; doi:10.1038/s41467-021-21305-1)
Supplement: Supplementary file 4 — Supplementary Data 1 [file 41467_2021_21305_MOESM4_ESM.csv]

Province_name	DSP_name	Longitude	Latitude	Region	Death rate (per million)	Temperature (Celsius degree)
Beijing	Dongcheng District	116.4100037	39.9300003	North	5348.22 - 6549.18	10.65 - 14.81
Beijing	Tongzhou District	116.7300034	39.7999992	North	3264.19 - 4488.90	10.65 - 14.81
Tianjin	Ji County	117.4300003	40	North	Over 6549.18	10.65 - 14.81
Tianjin	Hongqiao district	117.1500015	39.1699982	North	Over 6549.18	10.65 - 14.81
Hebei	Qianxi County	118.3600006	40.2299995	North	3264.19 - 4488.90	6.71 - 10.64
Hebei	Haigang District	119.5899963	39.9700012	North	Under 3264.19	6.71 - 10.64
Hebei	Fengning Manchu Zizhi County	116.6100006	41.4199982	North	4488.91 - 5348.21	Under 6.71
Hebei	Xuanhua County	115.0299988	40.5499992	North	4488.91 - 5348.21	6.71 - 10.64
Hebei	Ci County	114.2399979	36.3899994	North	3264.19 - 4488.90	10.65 - 14.81
Hebei	Wuan City	114.0599976	36.7400017	North	3264.19 - 4488.90	10.65 - 14.81
Hebei	Kaiping District	118.2799988	39.7099991	North	3264.19 - 4488.90	10.65 - 14.81
Hebei	Zhangjiakou City	114.9199982	40.7799988	North	3264.19 - 4488.90	6.71 - 10.64
Shanxi	Pingding County	113.7600021	37.8400002	North	5348.22 - 6549.18	10.65 - 14.81
Shanxi	Huguan County	113.3600006	35.9900017	North	5348.22 - 6549.18	10.65 - 14.81
Shanxi	Xinghualing District	112.6299973	37.9199982	North	3264.19 - 4488.90	6.71 - 10.64
Shanxi	Shuocheng District	112.4400024	39.2799988	North	3264.19 - 4488.90	6.71 - 10.64
Shanxi	Lin County	110.8899994	37.9599991	North	4488.91 - 5348.21	6.71 - 10.64
Shanxi	Jiang County	111.6200027	35.5	North	4488.91 - 5348.21	10.65 - 14.81
Inner Mongolia	Sonid Youqi	112.7699966	42.9399986	North	4488.91 - 5348.21	Under 6.71
Inner Mongolia	Linhe District	107.4300003	40.9199982	North	3264.19 - 4488.90	6.71 - 10.64
Inner Mongolia	Kailu County	121.3300018	43.7299995	North	4488.91 - 5348.21	6.71 - 10.64
Inner Mongolia	Bairin Youqi	118.9400024	43.6800003	North	5348.22 - 6549.18	Under 6.71
Inner Mongolia	Huimin District	111.5599976	40.8699989	North	3264.19 - 4488.90	Under 6.71
Liaoning	Fuxin Mongolia Zizhi County	121.6800003	42.1699982	Northeast	5348.22 - 6549.18	6.71 - 10.64
Liaoning	Fengcheng City	124.0500031	40.5800018	Northeast	5348.22 - 6549.18	6.71 - 10.64
Liaoning	Qianshan District	123.0199966	41.0699997	Northeast	3264.19 - 4488.90	6.71 - 10.64
Liaoning	Shahekou District	121.5699997	38.9099998	Northeast	5348.22 - 6549.18	10.65 - 14.81
Liaoning	Shenbei New District	123.4800034	42.0400009	Northeast	4488.91 - 5348.21	6.71 - 10.64
Liaoning	Liaoyang County	123.2099991	41.0699997	Northeast	5348.22 - 6549.18	6.71 - 10.64
Jilin	Nanguan District	125.4100037	43.7200012	Northeast	4488.91 - 5348.21	Under 6.71
Jilin	Dehui City	125.75	44.5	Northeast	5348.22 - 6549.18	Under 6.71
Jilin	Longjing City	129.4199982	42.7400017	Northeast	5348.22 - 6549.18	Under 6.71
Jilin	Fengman District	126.6999969	43.6599998	Northeast	3264.19 - 4488.90	Under 6.71
Jilin	Jian City	125.9899979	41.25	Northeast	3264.19 - 4488.90	Under 6.71
Heilongjiang	Huachuan County	130.9299927	46.9799995	Northeast	4488.91 - 5348.21	Under 6.71
Heilongjiang	Datong Distrcit	124.6699982	46.0600014	Northeast	5348.22 - 6549.18	Under 6.71
Heilongjiang	Baoqing County	132.3899994	46.4000015	Northeast	5348.22 - 6549.18	Under 6.71
Heilongjiang	Lishu District	130.7200012	45.0800018	Northeast	5348.22 - 6549.18	Under 6.71
Heilongjiang	Yian County	125.2799988	47.7000008	Northeast	5348.22 - 6549.18	Under 6.71
Heilongjiang	Meiris Daur District	123.8700027	47.5800018	Northeast	4488.91 - 5348.21	Under 6.71
Heilongjiang	Nangang District	126.5699997	45.6500015	Northeast	4488.91 - 5348.21	Under 6.71
Shanghai	Songjiang District	121.2200012	31.0200005	East	Under 3264.19	14.82 - 18.60
Shanghai	Huangpu District	121.4899979	31.2199993	East	Over 6549.18	14.82 - 18.60
Jiangsu	Xiangshui County	119.7900009	34.2400017	East	5348.22 - 6549.18	10.65 - 14.81
Jiangsu	Jinhu County	119.1399994	33.0200005	East	Over 6549.18	14.82 - 18.60
Jiangsu	Zhangjiagang City	120.6299973	31.8999996	East	3264.19 - 4488.90	14.82 - 18.60
Jiangsu	Wuzhong District	120.3199997	31.1399994	East	Under 3264.19	14.82 - 18.60
Jiangsu	Yunlong District	117.2699966	34.2099991	East	5348.22 - 6549.18	14.82 - 18.60
Jiangsu	Pukou District	118.5400009	32.0400009	East	3264.19 - 4488.90	14.82 - 18.60
Zhejiang	Suichang County	119.0800018	28.5200005	East	Over 6549.18	14.82 - 18.60
Zhejiang	Wucheng District	119.5100021	28.9799995	East	3264.19 - 4488.90	14.82 - 18.60
Zhejiang	Anji County	119.5800018	30.6299992	East	5348.22 - 6549.18	14.82 - 18.60
Zhejiang	Tongxiang City	120.4800034	30.6100006	East	4488.91 - 5348.21	14.82 - 18.60
Zhejiang	Fenghua City	121.3700027	29.6200008	East	5348.22 - 6549.18	14.82 - 18.60
Zhejiang	Xiacheng District	120.1800003	30.3099995	East	3264.19 - 4488.90	14.82 - 18.60
Anhui	Jing County	118.3700027	30.6000004	East	5348.22 - 6549.18	14.82 - 18.60
Anhui	Mengcheng County	116.5800018	33.2200012	East	5348.22 - 6549.18	14.82 - 18.60
Anhui	Tianchang City	118.9599991	32.7200012	East	4488.91 - 5348.21	14.82 - 18.60
Anhui	Daguan District	116.9800034	30.5300007	East	3264.19 - 4488.90	14.82 - 18.60
Anhui	Yushan District	118.5500031	31.6599998	East	3264.19 - 4488.90	14.82 - 18.60
Anhui	Chaohu City	117.87	31.6	East	5348.22 - 6549.18	14.82 - 18.60
Fujian	Huian County	118.8000031	24.9899998	East	3264.19 - 4488.90	Over 18.60
Fujian	Meilie District	117.6200027	26.3099995	East	3264.19 - 4488.90	14.82 - 18.60
Fujian	Jiaocheng District	119.4400024	26.7600002	East	4488.91 - 5348.21	14.82 - 18.60
Fujian	Yongaing County	116.8199997	24.7600002	East	5348.22 - 6549.18	Over 18.60
Fujian	Jianou City	118.4700012	27.0499992	East	5348.22 - 6549.18	14.82 - 18.60
Jiangxi	Shanggao County	114.8499985	28.2000008	Central	3264.19 - 4488.90	14.82 - 18.60
Jiangxi	Longnan County	114.7200012	24.7600002	Central	4488.91 - 5348.21	Over 18.60
Jiangxi	Zhanggong District	114.9300003	25.8400002	Central	4488.91 - 5348.21	Over 18.60
Jiangxi	Wuning County	115.0100021	29.2600002	Central	4488.91 - 5348.21	14.82 - 18.60
Jiangxi	Donghu District	115.8499985	28.75	Central	Under 3264.19	14.82 - 18.60
Shandong	Junan County	118.8799973	35.2099991	East	Over 6549.18	10.65 - 14.81
Shandong	Laicheng District	117.6399994	36.2999992	East	4488.91 - 5348.21	10.65 - 14.81
Shandong	Gaomi City	119.6999969	36.3800011	East	5348.22 - 6549.18	10.65 - 14.81
Shandong	Penglai City	120.8399963	37.6599998	East	Over 6549.18	10.65 - 14.81
Shandong	Zhifu District	121.3600006	37.5200005	East	3264.19 - 4488.90	10.65 - 14.81
Shandong	Xuecheng District	117.3499985	34.7999992	East	4488.91 - 5348.21	10.65 - 14.81
Shandong	Yiyuan County	118.1900024	36.1300011	East	5348.22 - 6549.18	10.65 - 14.81
Shandong	Licang District	120.4300003	36.1899986	East	3264.19 - 4488.90	10.65 - 14.81
Shandong	Shibei District	120.3700027	36.0999985	East	Over 6549.18	10.65 - 14.81
Henan	Shihe District	113.9599991	32.0499992	Central	4488.91 - 5348.21	14.82 - 18.60
Henan	Sui County	115.0299988	34.4000015	Central	5348.22 - 6549.18	14.82 - 18.60
Henan	Tanghe County	112.8499985	32.6199989	Central	5348.22 - 6549.18	14.82 - 18.60
Henan	Hui County	113.6800003	35.5400009	Central	5348.22 - 6549.18	10.65 - 14.81
Henan	Hua County	114.6600037	35.4700012	Central	5348.22 - 6549.18	10.65 - 14.81
Henan	Xinan County	112.1200027	34.8300018	Central	5348.22 - 6549.18	10.65 - 14.81
Henan	Jilu District	112.5800018	34.9000015	Central	4488.91 - 5348.21	10.65 - 14.81
Henan	Zhongyuan District	113.5400009	34.7700005	Central	Under 3264.19	10.65 - 14.81
Hubei	Tianmen City	113.1200027	30.6499996	Central	5348.22 - 6549.18	14.82 - 18.60
Hubei	Yunmeng County	113.7699966	31.0100002	Central	5348.22 - 6549.18	14.82 - 18.60
Hubei	Gucheng County	111.4800034	32.1699982	Central	5348.22 - 6549.18	14.82 - 18.60
Hubei	Wujiagang District	111.3799973	30.6599998	Central	3264.19 - 4488.90	14.82 - 18.60
Hubei	Huangshigang District	115.0500031	30.2399998	Central	3264.19 - 4488.90	14.82 - 18.60
Hubei	Jiangan District	114.3199997	30.6499996	Central	4488.91 - 5348.21	14.82 - 18.60
Hunan	Fenghuang County	109.5100021	28.0100002	Central	5348.22 - 6549.18	14.82 - 18.60
Hunan	Hongjiang City	109.8899994	27.1900005	Central	5348.22 - 6549.18	14.82 - 18.60
Hunan	Suxian District	113.0800018	25.7999992	Central	3264.19 - 4488.90	14.82 - 18.60
Hunan	Wuling District	111.6999969	29.0300007	Central	3264.19 - 4488.90	14.82 - 18.60
Hunan	Pingjiang County	113.7099991	28.7600002	Central	5348.22 - 6549.18	14.82 - 18.60
Hunan	Liuyang City	113.7099991	28.2299995	Central	5348.22 - 6549.18	14.82 - 18.60
Hunan	Tianxin District	112.9700012	28.1100006	Central	3264.19 - 4488.90	14.82 - 18.60
Guangdong	Yunfu City Yuncheng District	112.1699982	22.9799995	South	4488.91 - 5348.21	Over 18.60
Guangdong	Shantou City	115.4199982	22.7800007	South	Under 3264.19	Over 18.60
Guangdong	Wuhua County	115.6299973	23.7999992	South	5348.22 - 6549.18	Over 18.60
Guangdong	Sihui City	112.6800003	23.4300003	South	3264.19 - 4488.90	Over 18.60
Guangdong	Nanxiong City	114.3799973	25.1800003	South	Over 6549.18	Over 18.60
Guangdong	Yuexiu District	113.2900009	23.1499996	South	5348.22 - 6549.18	Over 18.60
Guangxi	Luocheng Mulam County	108.8099976	24.8999996	South	Over 6549.18	Over 18.60
Guangxi	Lingyun County	106.6399994	24.3600006	South	5348.22 - 6549.18	Over 18.60
Guangxi	Hepu County	109.3300018	21.7399998	South	4488.91 - 5348.21	Over 18.60
Guangxi	Xiufeng District	110.25	25.2900009	South	Under 3264.19	Over 18.60
Guangxi	Liubei District	109.3799973	24.4599991	South	3264.19 - 4488.90	Over 18.60
Guangxi	Binyang County	108.9300003	23.1700001	South	Over 6549.18	Over 18.60
Hainan	Dingan County	110.3099976	19.4899998	South	3264.19 - 4488.90	Over 18.60
Hainan	Meilan District	110.5400009	19.9200001	South	Under 3264.19	Over 18.60
Chongqing	Dazu District	105.7399979	29.6599998	Southwest	Over 6549.18	14.82 - 18.60
Chongqing	Wanzhou District	108.4000015	30.7099991	Southwest	5348.22 - 6549.18	14.82 - 18.60
Sichuan	Yuexi County	102.6200027	28.5799999	Southwest	4488.91 - 5348.21	10.65 - 14.81
Sichuan	Kangding County	101.75	29.9500008	Southwest	Under 3264.19	6.71 - 10.64
Sichuan	Hanyuan County	102.6100006	29.4300003	Southwest	4488.91 - 5348.21	10.65 - 14.81
Sichuan	Xichong County	105.8399963	31.0599995	Southwest	5348.22 - 6549.18	14.82 - 18.60
Sichuan	Zizhong County	104.8000031	29.8099995	Southwest	5348.22 - 6549.18	14.82 - 18.60
Sichuan	Renhe District	101.7099991	26.4500008	Southwest	3264.19 - 4488.90	14.82 - 18.60
Sichuan	Pengzhou City	103.8799973	31.1499996	Southwest	Over 6549.18	14.82 - 18.60
Sichuan	Qingyang District	103.9800034	30.6800003	Southwest	3264.19 - 4488.90	14.82 - 18.60
Guizhou	Meitan County	107.4800034	27.7600002	Southwest	4488.91 - 5348.21	14.82 - 18.60
Guizhou	Honghuagang District	106.9199982	27.6800003	Southwest	3264.19 - 4488.90	14.82 - 18.60
Guizhou	Dushan County	107.5599976	25.6299992	Southwest	5348.22 - 6549.18	14.82 - 18.60
Guizhou	Shibing County	108.1399994	27.0699997	Southwest	4488.91 - 5348.21	14.82 - 18.60
Guizhou	Yuping Dong Zizhi County	108.9800034	27.3299999	Southwest	5348.22 - 6549.18	14.82 - 18.60
Yunnan	Lanping Bai Pumi Zizhi County	99.2600021	26.6299992	Southwest	4488.91 - 5348.21	10.65 - 14.81
Yunnan	Xingyun County	100.7799988	25.5100002	Southwest	5348.22 - 6549.18	14.82 - 18.60
Yunnan	Mengla County	101.4599991	21.7299995	Southwest	3264.19 - 4488.90	Over 18.60
Yunnan	Guangnan County	105	23.9699993	Southwest	4488.91 - 5348.21	14.82 - 18.60
Yunnan	Tonghai County	102.6999969	24.1100006	Southwest	4488.91 - 5348.21	14.82 - 18.60
Yunnan	Hongta District	102.4899979	24.3700008	Southwest	3264.19 - 4488.90	14.82 - 18.60
Tibet	Minlin County	94.0299988	29.25	Southwest	Under 3264.19	6.71 - 10.64
Tibet	Jiangzi County	89.6500015	28.9099998	Southwest	3264.19 - 4488.90	Under 6.71
Tibet	Naidong County	91.8199997	29.2099991	Southwest	4488.91 - 5348.21	6.71 - 10.64
Tibet	Mozhu Gongka County	92.0299988	29.9099998	Southwest	5348.22 - 6549.18	Under 6.71
Tibet	Chengguan District	91.1600037	29.6599998	Southwest	Under 3264.19	6.71 - 10.64
Shanxi	Hanyin County	108.4899979	32.9000015	Northwest	4488.91 - 5348.21	10.65 - 14.81
Shanxi	Luochuan County	109.5500031	35.7400017	Northwest	3264.19 - 4488.90	10.65 - 14.81
Shanxi	Huayin County	110.0400009	34.5299988	Northwest	4488.91 - 5348.21	10.65 - 14.81
Shanxi	Wngyi District	107.8199997	34.1399994	Northwest	4488.91 - 5348.21	10.65 - 14.81
Shanxi	Tongchuan City	109.0699997	35.0600014	Northwest	4488.91 - 5348.21	10.65 - 14.81
Gansu	Lintan County	103.6299973	34.7400017	Northwest	4488.91 - 5348.21	Under 6.71
Gansu	Dunhuang City	94.1100006	40.3699989	Northwest	3264.19 - 4488.90	6.71 - 10.64
Gansu	Ganzhou District	100.5100021	39.0099983	Northwest	5348.22 - 6549.18	6.71 - 10.64
Gansu	Maiji District	106.1299973	34.4199982	Northwest	3264.19 - 4488.90	6.71 - 10.64
Gansu	Jingtai County	104.0500031	37.1399994	Northwest	4488.91 - 5348.21	6.71 - 10.64
Qinghai	Menyuan Hui Zizhi County	101.6999969	37.4599991	Northwest	3264.19 - 4488.90	Under 6.71
Qinghai	Pingan County	101.9899979	36.4000015	Northwest	4488.91 - 5348.21	Under 6.71
Qinghai	Chengzhong District	101.7699966	36.5900002	Northwest	Under 3264.19	Under 6.71
Ningxia	Zhongweicheng District	105.0899963	37.3600006	Northwest	3264.19 - 4488.90	6.71 - 10.64
Ningxia	Xingqing District	106.4899979	38.4900017	Northwest	Under 3264.19	6.71 - 10.64
Xinjiang	Xinyuan County	83.25	43.43	Northwest	3264.19 - 4488.90	Under 6.71
Xinjiang	Hetian County	79.3499985	35.6899986	Northwest	3264.19 - 4488.90	10.65 - 14.81
Xinjiang	Shache Cpunty	76.9599991	38.3100014	Northwest	4488.91 - 5348.21	10.65 - 14.81
Xinjiang	Xinhe County	82.0800018	41.3899994	Northwest	3264.19 - 4488.90	6.71 - 10.64
Xinjiang	Tianshan District	87.6100006	43.7200012	Northwest	Under 3264.19	Under 6.71
