# Supplementary material for: Projecting heat-related excess mortality under climate change scenarios in China
Source: Nat Commun. 2021 Feb 15;12:1039. doi: 10.1038/s41467-021-21305-1 (PMC7884743; doi:10.1038/s41467-021-21305-1)
Supplement: Supplementary file 5 — Supplementary Data 2 [file 41467_2021_21305_MOESM5_ESM.csv]

RCP	year	region	Estimate	Estimate.Lower	Estimate.Upper
RCP4.5	1960	North	-0.000855477	-0.000855477	-0.000855477
RCP4.5	1961	North	-0.191632763	-0.191632763	-0.191632763
RCP4.5	1962	North	-0.176873139	-0.176873139	-0.176873139
RCP4.5	1963	North	-0.288217385	-0.288217385	-0.288217385
RCP4.5	1964	North	-0.338627736	-0.338627736	-0.338627736
RCP4.5	1965	North	-0.166844791	-0.166844791	-0.166844791
RCP4.5	1966	North	-0.31731763	-0.31731763	-0.31731763
RCP4.5	1967	North	-0.313157203	-0.313157203	-0.313157203
RCP4.5	1968	North	-0.348945976	-0.348945976	-0.348945976
RCP4.5	1969	North	-0.402475546	-0.402475546	-0.402475546
RCP4.5	1970	North	-0.265094554	-0.265094554	-0.265094554
RCP4.5	1971	North	-0.21133047	-0.21133047	-0.21133047
RCP4.5	1972	North	-0.165545552	-0.165545552	-0.165545552
RCP4.5	1973	North	-0.240258369	-0.240258369	-0.240258369
RCP4.5	1974	North	-0.171432962	-0.171432962	-0.171432962
RCP4.5	1975	North	-0.16304115	-0.16304115	-0.16304115
RCP4.5	1976	North	-0.225138126	-0.225138126	-0.225138126
RCP4.5	1977	North	-0.179536585	-0.179536585	-0.179536585
RCP4.5	1978	North	-0.131801087	-0.131801087	-0.131801087
RCP4.5	1979	North	0.022328072	0.022328072	0.022328072
RCP4.5	1980	North	-0.056928687	-0.056928687	-0.056928687
RCP4.5	1981	North	0.017827082	0.017827082	0.017827082
RCP4.5	1982	North	0.007456827	0.007456827	0.007456827
RCP4.5	1983	North	-0.315094284	-0.315094284	-0.315094284
RCP4.5	1984	North	-0.027002259	-0.027002259	-0.027002259
RCP4.5	1985	North	-0.064516305	-0.064516305	-0.064516305
RCP4.5	1986	North	-0.013710155	-0.013710155	-0.013710155
RCP4.5	1987	North	-0.017850636	-0.017850636	-0.017850636
RCP4.5	1988	North	0.139058261	0.139058261	0.139058261
RCP4.5	1989	North	0.109663832	0.109663832	0.109663832
RCP4.5	1990	North	0.084892797	0.084892797	0.084892797
RCP4.5	1991	North	0.159575063	0.159575063	0.159575063
RCP4.5	1992	North	-0.299059758	-0.299059758	-0.299059758
RCP4.5	1993	North	-0.04391372	-0.04391372	-0.04391372
RCP4.5	1994	North	0.104043231	0.104043231	0.104043231
RCP4.5	1995	North	0.109536049	0.109536049	0.109536049
RCP4.5	1996	North	0.310812125	0.310812125	0.310812125
RCP4.5	1997	North	0.363913792	0.363913792	0.363913792
RCP4.5	1998	North	0.362394119	0.362394119	0.362394119
RCP4.5	1999	North	0.222929886	0.222929886	0.222929886
RCP4.5	2000	North	0.385422369	0.385422369	0.385422369
RCP4.5	2001	North	0.419839771	0.419839771	0.419839771
RCP4.5	2002	North	0.481549893	0.481549893	0.481549893
RCP4.5	2003	North	0.592095924	0.592095924	0.592095924
RCP4.5	2004	North	0.691933511	0.691933511	0.691933511
RCP4.5	2005	North	0.550929698	0.550929698	0.550929698
RCP4.5	2006	North	0.660125561	-0.530704076	1.907379392
RCP4.5	2007	North	0.414017492	-0.265910406	1.311226921
RCP4.5	2008	North	0.676572349	-0.483761167	1.740679826
RCP4.5	2009	North	0.569033226	-0.951858249	1.488702034
RCP4.5	2010	North	0.664894579	-0.568545052	1.505270144
RCP4.5	2011	North	0.574676071	-0.773472943	1.645492215
RCP4.5	2012	North	0.789728504	-0.991726793	1.700828725
RCP4.5	2013	North	0.829502984	-0.477722709	1.747231983
RCP4.5	2014	North	0.911499222	-0.462085638	1.786145665
RCP4.5	2015	North	0.829371878	-0.658219178	1.949491832
RCP4.5	2016	North	0.754965875	-0.273558453	1.525485408
RCP4.5	2017	North	0.881185852	-0.432716115	2.069901089
RCP4.5	2018	North	0.911601316	-0.75360759	2.36343189
RCP4.5	2019	North	0.878316038	-0.250594316	2.042734196
RCP4.5	2020	North	0.769496147	-0.342970305	2.001078873
RCP4.5	2021	North	0.803014641	-0.212078618	2.026625755
RCP4.5	2022	North	1.059465987	-0.43129116	2.022148175
RCP4.5	2023	North	0.816769867	-0.813428912	1.843565898
RCP4.5	2024	North	1.081165949	0.156491959	2.512803752
RCP4.5	2025	North	1.046953627	-0.129147877	2.271126308
RCP4.5	2026	North	1.027257927	-0.703732664	2.202405981
RCP4.5	2027	North	1.093305888	-0.316386029	2.58508083
RCP4.5	2028	North	1.068385519	-0.166440483	2.256160129
RCP4.5	2029	North	1.242117848	-0.403074321	2.190597932
RCP4.5	2030	North	1.229612432	-0.30922658	2.142576789
RCP4.5	2031	North	1.282100163	-0.244926614	2.501922275
RCP4.5	2032	North	1.174426264	0.273862418	2.764328257
RCP4.5	2033	North	1.166503765	0.232147962	2.621168425
RCP4.5	2034	North	1.467100307	-0.379238918	2.516125457
RCP4.5	2035	North	1.285646856	-0.15044946	2.745850208
RCP4.5	2036	North	1.56981877	0.371892496	2.667913724
RCP4.5	2037	North	1.569136922	0.258968349	2.715474772
RCP4.5	2038	North	1.387174103	-0.903937931	3.315623032
RCP4.5	2039	North	1.428272933	-1.383162809	2.832905003
RCP4.5	2040	North	1.599651183	0.106221816	3.352770782
RCP4.5	2041	North	1.499536471	0.247077342	2.797028631
RCP4.5	2042	North	1.451933435	-0.067738237	3.05514826
RCP4.5	2043	North	1.550617502	-0.464103633	2.874196801
RCP4.5	2044	North	1.540228627	-0.588938569	2.832008849
RCP4.5	2045	North	1.545105999	-0.187008423	3.097288565
RCP4.5	2046	North	1.772894588	-0.147644218	3.769569684
RCP4.5	2047	North	1.598688314	-0.072431081	2.77011848
RCP4.5	2048	North	1.820687644	0.548195142	3.178207692
RCP4.5	2049	North	1.900577474	0.614893644	3.540861482
RCP4.5	2050	North	1.831054951	0.272853527	2.889913426
RCP4.5	2051	North	1.995356854	0.448920488	3.400313112
RCP4.5	2052	North	1.83838877	0.615858504	3.036528971
RCP4.5	2053	North	1.757664859	0.244938739	3.49986897
RCP4.5	2054	North	1.839224651	0.453377436	2.9251255
RCP4.5	2055	North	1.938784566	0.378493576	2.975528163
RCP4.5	2056	North	1.89953467	0.171028461	3.392293244
RCP4.5	2057	North	2.015598176	0.749608611	3.180420106
RCP4.5	2058	North	1.983258241	0.457354293	2.950372033
RCP4.5	2059	North	1.97683324	-0.036046329	3.469672637
RCP4.5	2060	North	1.867791445	0.036301157	4.190592827
RCP4.5	2061	North	1.931174609	0.318088573	3.621541096
RCP4.5	2062	North	1.939611285	0.666434102	3.048714158
RCP4.5	2063	North	2.127479564	0.295346933	4.427538075
RCP4.5	2064	North	2.010657727	0.775421169	3.485615588
RCP4.5	2065	North	2.013470892	0.13761763	3.293547605
RCP4.5	2066	North	2.019384686	0.246260529	4.074892793
RCP4.5	2067	North	1.998327114	0.081021654	4.163639496
RCP4.5	2068	North	2.131642878	0.588408279	4.013429337
RCP4.5	2069	North	2.043614077	0.148482941	4.063060708
RCP4.5	2070	North	2.271734952	0.882476814	4.800540075
RCP4.5	2071	North	2.067650683	0.667567855	3.653179188
RCP4.5	2072	North	2.206433669	0.724773888	3.818451885
RCP4.5	2073	North	2.221015409	0.757779716	4.503293414
RCP4.5	2074	North	2.098690334	0.810176551	3.803681188
RCP4.5	2075	North	2.201833027	0.565638135	3.923122607
RCP4.5	2076	North	2.252843309	0.755101038	3.779161491
RCP4.5	2077	North	2.182386473	0.165822769	3.731760827
RCP4.5	2078	North	2.306763965	0.200407981	3.775427338
RCP4.5	2079	North	2.406558006	0.66914809	4.043773505
RCP4.5	2080	North	2.286605114	0.468977282	3.526677231
RCP4.5	2081	North	2.250980388	1.037833745	4.376690845
RCP4.5	2082	North	2.344107249	0.344875776	4.211068876
RCP4.5	2083	North	2.158180145	0.627598485	3.975372884
RCP4.5	2084	North	2.472803091	0.411511742	4.555462222
RCP4.5	2085	North	2.230324112	0.380495618	4.41365077
RCP4.5	2086	North	2.298515729	0.582936272	5.351799966
RCP4.5	2087	North	2.434676861	0.476505573	4.309855143
RCP4.5	2088	North	2.236482061	0.468890709	4.513301923
RCP4.5	2089	North	2.352753978	0.671441334	4.336536416
RCP4.5	2090	North	2.223442487	0.211234153	4.349223815
RCP4.5	2091	North	2.393892479	0.133217902	4.738054114
RCP4.5	2092	North	2.389406117	-0.092760359	4.287497022
RCP4.5	2093	North	2.18398143	0.137211138	3.875977623
RCP4.5	2094	North	2.325849943	-0.471870374	4.442299413
RCP4.5	2095	North	2.502340854	1.159070876	4.151618523
RCP4.5	2096	North	2.473563672	0.801621714	4.863862205
RCP4.5	2097	North	2.387127041	0.638247469	4.335325449
RCP4.5	2098	North	2.544896257	0.810801923	4.194634987
RCP4.5	2099	North	2.521305844	0.287030971	4.048323194
RCP4.5	2100	North	2.463219178	0.631657449	3.631176721
RCP8.5	1960	North	-0.000855477	-0.000855477	-0.000855477
RCP8.5	1961	North	-0.191632763	-0.191632763	-0.191632763
RCP8.5	1962	North	-0.176873139	-0.176873139	-0.176873139
RCP8.5	1963	North	-0.288217385	-0.288217385	-0.288217385
RCP8.5	1964	North	-0.338627736	-0.338627736	-0.338627736
RCP8.5	1965	North	-0.166844791	-0.166844791	-0.166844791
RCP8.5	1966	North	-0.31731763	-0.31731763	-0.31731763
RCP8.5	1967	North	-0.313157203	-0.313157203	-0.313157203
RCP8.5	1968	North	-0.348945976	-0.348945976	-0.348945976
RCP8.5	1969	North	-0.402475546	-0.402475546	-0.402475546
RCP8.5	1970	North	-0.265094554	-0.265094554	-0.265094554
RCP8.5	1971	North	-0.21133047	-0.21133047	-0.21133047
RCP8.5	1972	North	-0.165545552	-0.165545552	-0.165545552
RCP8.5	1973	North	-0.240258369	-0.240258369	-0.240258369
RCP8.5	1974	North	-0.171432962	-0.171432962	-0.171432962
RCP8.5	1975	North	-0.16304115	-0.16304115	-0.16304115
RCP8.5	1976	North	-0.225138126	-0.225138126	-0.225138126
RCP8.5	1977	North	-0.179536585	-0.179536585	-0.179536585
RCP8.5	1978	North	-0.131801087	-0.131801087	-0.131801087
RCP8.5	1979	North	0.022328072	0.022328072	0.022328072
RCP8.5	1980	North	-0.056928687	-0.056928687	-0.056928687
RCP8.5	1981	North	0.017827082	0.017827082	0.017827082
RCP8.5	1982	North	0.007456827	0.007456827	0.007456827
RCP8.5	1983	North	-0.315094284	-0.315094284	-0.315094284
RCP8.5	1984	North	-0.027002259	-0.027002259	-0.027002259
RCP8.5	1985	North	-0.064516305	-0.064516305	-0.064516305
RCP8.5	1986	North	-0.013710155	-0.013710155	-0.013710155
RCP8.5	1987	North	-0.017850636	-0.017850636	-0.017850636
RCP8.5	1988	North	0.139058261	0.139058261	0.139058261
RCP8.5	1989	North	0.109663832	0.109663832	0.109663832
RCP8.5	1990	North	0.084892797	0.084892797	0.084892797
RCP8.5	1991	North	0.159575063	0.159575063	0.159575063
RCP8.5	1992	North	-0.299059758	-0.299059758	-0.299059758
RCP8.5	1993	North	-0.04391372	-0.04391372	-0.04391372
RCP8.5	1994	North	0.104043231	0.104043231	0.104043231
RCP8.5	1995	North	0.109536049	0.109536049	0.109536049
RCP8.5	1996	North	0.310812125	0.310812125	0.310812125
RCP8.5	1997	North	0.363913792	0.363913792	0.363913792
RCP8.5	1998	North	0.362394119	0.362394119	0.362394119
RCP8.5	1999	North	0.222929886	0.222929886	0.222929886
RCP8.5	2000	North	0.385422369	0.385422369	0.385422369
RCP8.5	2001	North	0.419839771	0.419839771	0.419839771
RCP8.5	2002	North	0.481549893	0.481549893	0.481549893
RCP8.5	2003	North	0.592095924	0.592095924	0.592095924
RCP8.5	2004	North	0.691933511	0.691933511	0.691933511
RCP8.5	2005	North	0.550929698	0.550929698	0.550929698
RCP8.5	2006	North	0.757507908	-0.126672977	1.890666
RCP8.5	2007	North	0.551027625	-0.41985961	1.214540968
RCP8.5	2008	North	0.689451857	-0.782952225	1.542350676
RCP8.5	2009	North	0.689958278	-0.622652727	1.96104484
RCP8.5	2010	North	0.788572743	-0.285045095	1.483231515
RCP8.5	2011	North	0.724870968	-1.845292479	1.50396686
RCP8.5	2012	North	0.684437393	-0.472957117	1.796444525
RCP8.5	2013	North	0.792426463	-0.174161491	1.903610142
RCP8.5	2014	North	0.800340384	-0.481651706	1.858652472
RCP8.5	2015	North	0.82565895	-0.024469284	1.673235344
RCP8.5	2016	North	0.74909691	-0.362219221	1.982758445
RCP8.5	2017	North	0.791025156	-0.608503148	1.509911299
RCP8.5	2018	North	0.811909596	-0.09154067	2.379992981
RCP8.5	2019	North	0.866175095	-0.265446056	2.249997235
RCP8.5	2020	North	1.011419303	-0.409231047	2.542992853
RCP8.5	2021	North	1.009331333	-0.18555773	3.037137327
RCP8.5	2022	North	1.155401554	-0.892319195	2.418405088
RCP8.5	2023	North	1.104657686	-0.021370714	2.536279886
RCP8.5	2024	North	1.21096233	0.07822875	2.285714711
RCP8.5	2025	North	1.19897751	0.074953629	2.414444823
RCP8.5	2026	North	1.219110387	-0.015561133	2.12703246
RCP8.5	2027	North	1.314642371	0.008237259	2.724265294
RCP8.5	2028	North	1.314057277	-0.101080362	2.266919935
RCP8.5	2029	North	1.278150275	0.045374585	2.444557985
RCP8.5	2030	North	1.291054199	0.072710585	2.339581171
RCP8.5	2031	North	1.39910355	0.152250277	2.489635625
RCP8.5	2032	North	1.561466837	-0.092006084	3.236792734
RCP8.5	2033	North	1.581301514	0.573252148	2.808799881
RCP8.5	2034	North	1.509431088	0.311617672	3.027954352
RCP8.5	2035	North	1.465474393	0.197876074	2.634066834
RCP8.5	2036	North	1.539334858	-0.49597188	3.207419595
RCP8.5	2037	North	1.513810532	0.463380626	2.567022675
RCP8.5	2038	North	1.854210551	0.664423551	3.382575087
RCP8.5	2039	North	1.602696956	0.463397856	3.207840977
RCP8.5	2040	North	1.75899237	-0.10466583	3.692320046
RCP8.5	2041	North	1.907705457	0.671924828	3.465808304
RCP8.5	2042	North	1.909100541	-0.267953076	3.571521739
RCP8.5	2043	North	2.187379613	0.016054837	4.356083979
RCP8.5	2044	North	1.877396972	-0.173781375	3.951043563
RCP8.5	2045	North	1.876223654	0.378256828	3.296937803
RCP8.5	2046	North	2.064911778	-0.219730282	3.595355867
RCP8.5	2047	North	2.094678798	0.47067855	3.988593551
RCP8.5	2048	North	2.201367941	0.948072194	4.164665192
RCP8.5	2049	North	2.458904087	0.851865056	5.252068195
RCP8.5	2050	North	2.324247236	0.62245448	4.958956862
RCP8.5	2051	North	2.419299275	0.702004169	3.902099464
RCP8.5	2052	North	2.353093716	0.498709266	3.747517442
RCP8.5	2053	North	2.518012225	0.347936484	4.125555816
RCP8.5	2054	North	2.563868177	0.416875053	4.706143538
RCP8.5	2055	North	2.698265732	1.055852123	5.229619033
RCP8.5	2056	North	2.78021275	0.943375947	4.729461414
RCP8.5	2057	North	2.703749126	0.835118693	4.034806645
RCP8.5	2058	North	2.676708941	1.041444312	4.947599974
RCP8.5	2059	North	2.836800027	1.388847741	4.990718327
RCP8.5	2060	North	2.819856891	0.999978091	4.777518506
RCP8.5	2061	North	3.004431604	1.103158343	5.807638475
RCP8.5	2062	North	2.951877264	1.129264656	5.55456309
RCP8.5	2063	North	3.153898465	1.458288948	5.071086744
RCP8.5	2064	North	2.952771504	1.671247128	5.301580448
RCP8.5	2065	North	3.161437794	1.515591551	5.432923296
RCP8.5	2066	North	3.270167708	0.788667787	5.00396771
RCP8.5	2067	North	3.130278538	1.330113801	5.265112312
RCP8.5	2068	North	3.214469026	1.263511444	5.531797626
RCP8.5	2069	North	3.180148412	0.931574279	6.314362078
RCP8.5	2070	North	3.51326387	2.250197396	5.392134561
RCP8.5	2071	North	3.487084802	1.315894027	5.772658045
RCP8.5	2072	North	3.378616683	1.299370799	5.91360291
RCP8.5	2073	North	3.331762893	1.768847528	5.570241215
RCP8.5	2074	North	3.538690137	1.867386199	6.51447205
RCP8.5	2075	North	3.66233176	1.435029567	6.623589722
RCP8.5	2076	North	3.693954948	1.025521994	5.410739598
RCP8.5	2077	North	3.598709608	0.998836042	5.91629903
RCP8.5	2078	North	3.703298709	0.923104101	6.37406258
RCP8.5	2079	North	3.84007821	1.654392496	6.139742406
RCP8.5	2080	North	3.975024766	1.393739258	6.01354016
RCP8.5	2081	North	3.948801628	1.943141113	7.290993576
RCP8.5	2082	North	4.018363617	1.660563899	8.065710244
RCP8.5	2083	North	4.101392	1.980918914	7.80801306
RCP8.5	2084	North	4.110554676	1.674716668	6.618752021
RCP8.5	2085	North	4.192176025	1.657835021	7.485399047
RCP8.5	2086	North	4.326948636	1.563584617	7.932038628
RCP8.5	2087	North	4.214144664	1.461171616	8.464124692
RCP8.5	2088	North	4.340348095	1.101510891	7.827465753
RCP8.5	2089	North	4.364686471	1.054941079	7.707895006
RCP8.5	2090	North	4.408087008	1.404467583	8.480805326
RCP8.5	2091	North	4.684846559	1.659013231	8.036268187
RCP8.5	2092	North	4.529471039	1.973136433	7.140503276
RCP8.5	2093	North	4.730556021	2.264632647	8.607804816
RCP8.5	2094	North	4.761103115	2.137079682	7.843793074
RCP8.5	2095	North	4.730984194	2.321860589	9.005171233
RCP8.5	2096	North	4.996571962	2.430971454	9.250684081
RCP8.5	2097	North	4.985588095	2.494453118	9.530323322
RCP8.5	2098	North	4.913172207	1.991937378	8.204569259
RCP8.5	2099	North	4.826332016	2.622224751	8.039211265
RCP8.5	2100	North	5.063857943	1.988793925	8.548615247
RCP4.5	1960	Northeast	-0.076819577	-0.076819577	-0.076819577
RCP4.5	1961	Northeast	-0.182239083	-0.182239083	-0.182239083
RCP4.5	1962	Northeast	-0.259240232	-0.259240232	-0.259240232
RCP4.5	1963	Northeast	-0.238844668	-0.238844668	-0.238844668
RCP4.5	1964	Northeast	-0.31831835	-0.31831835	-0.31831835
RCP4.5	1965	Northeast	-0.339338987	-0.339338987	-0.339338987
RCP4.5	1966	Northeast	-0.326322672	-0.326322672	-0.326322672
RCP4.5	1967	Northeast	-0.430317946	-0.430317946	-0.430317946
RCP4.5	1968	Northeast	-0.365971921	-0.365971921	-0.365971921
RCP4.5	1969	Northeast	-0.500212478	-0.500212478	-0.500212478
RCP4.5	1970	Northeast	-0.37893258	-0.37893258	-0.37893258
RCP4.5	1971	Northeast	-0.208775855	-0.208775855	-0.208775855
RCP4.5	1972	Northeast	-0.157113445	-0.157113445	-0.157113445
RCP4.5	1973	Northeast	-0.34767979	-0.34767979	-0.34767979
RCP4.5	1974	Northeast	-0.342183277	-0.342183277	-0.342183277
RCP4.5	1975	Northeast	-0.285455495	-0.285455495	-0.285455495
RCP4.5	1976	Northeast	-0.164688849	-0.164688849	-0.164688849
RCP4.5	1977	Northeast	-0.189257607	-0.189257607	-0.189257607
RCP4.5	1978	Northeast	-0.079168356	-0.079168356	-0.079168356
RCP4.5	1979	Northeast	0.001066381	0.001066381	0.001066381
RCP4.5	1980	Northeast	-0.01646408	-0.01646408	-0.01646408
RCP4.5	1981	Northeast	0.054202272	0.054202272	0.054202272
RCP4.5	1982	Northeast	-0.004024681	-0.004024681	-0.004024681
RCP4.5	1983	Northeast	-0.480841201	-0.480841201	-0.480841201
RCP4.5	1984	Northeast	-0.0282269	-0.0282269	-0.0282269
RCP4.5	1985	Northeast	-0.054173107	-0.054173107	-0.054173107
RCP4.5	1986	Northeast	-0.024191502	-0.024191502	-0.024191502
RCP4.5	1987	Northeast	0.118093471	0.118093471	0.118093471
RCP4.5	1988	Northeast	0.206121478	0.206121478	0.206121478
RCP4.5	1989	Northeast	0.104290951	0.104290951	0.104290951
RCP4.5	1990	Northeast	0.286352264	0.286352264	0.286352264
RCP4.5	1991	Northeast	0.416172426	0.416172426	0.416172426
RCP4.5	1992	Northeast	-0.272125593	-0.272125593	-0.272125593
RCP4.5	1993	Northeast	-0.183315089	-0.183315089	-0.183315089
RCP4.5	1994	Northeast	0.165172247	0.165172247	0.165172247
RCP4.5	1995	Northeast	0.211025102	0.211025102	0.211025102
RCP4.5	1996	Northeast	0.293019062	0.293019062	0.293019062
RCP4.5	1997	Northeast	0.398134411	0.398134411	0.398134411
RCP4.5	1998	Northeast	0.511249888	0.511249888	0.511249888
RCP4.5	1999	Northeast	0.283278857	0.283278857	0.283278857
RCP4.5	2000	Northeast	0.481157574	0.481157574	0.481157574
RCP4.5	2001	Northeast	0.457114629	0.457114629	0.457114629
RCP4.5	2002	Northeast	0.44641819	0.44641819	0.44641819
RCP4.5	2003	Northeast	0.615522848	0.615522848	0.615522848
RCP4.5	2004	Northeast	0.593897286	0.593897286	0.593897286
RCP4.5	2005	Northeast	0.611953987	0.611953987	0.611953987
RCP4.5	2006	Northeast	0.711122342	-0.415107632	2.056180691
RCP4.5	2007	Northeast	0.499580421	-0.54842955	1.468242281
RCP4.5	2008	Northeast	0.827036555	-0.623920146	2.138180583
RCP4.5	2009	Northeast	0.716191136	-0.926998532	2.195060883
RCP4.5	2010	Northeast	0.663472562	-0.298704066	2.282938954
RCP4.5	2011	Northeast	0.691750264	-1.173737225	2.118801098
RCP4.5	2012	Northeast	0.881525545	-0.609494727	2.269829039
RCP4.5	2013	Northeast	0.794317359	-0.453884812	2.792181181
RCP4.5	2014	Northeast	0.878534891	-0.375827082	2.410479452
RCP4.5	2015	Northeast	0.946781074	-0.251600348	2.394726843
RCP4.5	2016	Northeast	0.894951144	-0.412748424	2.291560665
RCP4.5	2017	Northeast	1.094116054	-1.248930746	2.558269461
RCP4.5	2018	Northeast	0.997678368	-0.73578142	3.049168841
RCP4.5	2019	Northeast	0.965412376	-0.21672157	2.505354697
RCP4.5	2020	Northeast	0.800559409	-0.384738802	1.975318819
RCP4.5	2021	Northeast	0.934453375	-0.474440639	2.127501631
RCP4.5	2022	Northeast	1.128593823	0.255587084	2.92379077
RCP4.5	2023	Northeast	0.983450323	-0.584537399	2.71314987
RCP4.5	2024	Northeast	1.355914339	0.006141009	2.671315503
RCP4.5	2025	Northeast	1.288800419	-0.412131713	2.782098826
RCP4.5	2026	Northeast	1.169727881	-0.575505816	2.786246195
RCP4.5	2027	Northeast	1.317727709	-0.199730104	3.050113612
RCP4.5	2028	Northeast	1.178435131	-0.403798652	2.617245869
RCP4.5	2029	Northeast	1.375300968	-0.628436073	3.066750924
RCP4.5	2030	Northeast	1.38216727	-0.916012177	2.496991737
RCP4.5	2031	Northeast	1.524232287	-0.139240052	3.326750109
RCP4.5	2032	Northeast	1.306924632	0.434718417	2.473305882
RCP4.5	2033	Northeast	1.25564291	-0.088992444	3.448245271
RCP4.5	2034	Northeast	1.669592555	0.198138454	2.839131333
RCP4.5	2035	Northeast	1.489635189	-0.007821809	3.352194771
RCP4.5	2036	Northeast	1.693188475	0.139151446	3.097883235
RCP4.5	2037	Northeast	1.710873589	0.478066427	3.518542618
RCP4.5	2038	Northeast	1.481835007	-0.182460046	3.732133616
RCP4.5	2039	Northeast	1.784501163	-1.07835997	3.655566699
RCP4.5	2040	Northeast	1.769796229	0.36384214	3.820812677
RCP4.5	2041	Northeast	1.869472886	-0.233024842	3.758012883
RCP4.5	2042	Northeast	1.758672402	-0.015036421	3.86865324
RCP4.5	2043	Northeast	1.862196081	-0.62621521	3.553716841
RCP4.5	2044	Northeast	1.710338816	-0.599385192	3.419222929
RCP4.5	2045	Northeast	1.949714855	0.224994836	3.946785442
RCP4.5	2046	Northeast	2.133865262	0.240501196	4.52200125
RCP4.5	2047	Northeast	1.891497463	0.141447597	3.6562394
RCP4.5	2048	Northeast	2.009924819	-0.011449772	3.763962003
RCP4.5	2049	Northeast	2.218228623	0.452681018	4.007198848
RCP4.5	2050	Northeast	2.013289884	0.050558274	3.605562622
RCP4.5	2051	Northeast	2.189718689	0.401532127	4.183645901
RCP4.5	2052	Northeast	2.070471385	0.87797456	4.01552294
RCP4.5	2053	Northeast	1.788339662	-0.240518319	3.54659165
RCP4.5	2054	Northeast	2.203607549	0.479836377	3.956772668
RCP4.5	2055	Northeast	2.245489625	0.537004512	4.183204229
RCP4.5	2056	Northeast	2.089577422	0.259057132	4.43350511
RCP4.5	2057	Northeast	2.212901058	0.42878017	4.215237552
RCP4.5	2058	Northeast	2.228320229	0.400437323	3.837154273
RCP4.5	2059	Northeast	2.140900584	-0.128114536	3.90979751
RCP4.5	2060	Northeast	2.132285978	-0.267553272	4.981036638
RCP4.5	2061	Northeast	2.119820866	0.433336323	4.302271418
RCP4.5	2062	Northeast	2.239361614	0.30196646	4.109652914
RCP4.5	2063	Northeast	2.477002823	0.56661122	4.836817786
RCP4.5	2064	Northeast	2.289424128	0.655606654	4.321316591
RCP4.5	2065	Northeast	2.307048873	0.544165308	3.984584421
RCP4.5	2066	Northeast	2.254834252	0.136022233	4.298926125
RCP4.5	2067	Northeast	2.301446199	0.807894379	4.528646717
RCP4.5	2068	Northeast	2.408888724	0.648568167	4.920992335
RCP4.5	2069	Northeast	2.280790777	0.335544412	5.219923353
RCP4.5	2070	Northeast	2.569802956	0.851976517	5.805208197
RCP4.5	2071	Northeast	2.44588647	0.901410905	4.486304903
RCP4.5	2072	Northeast	2.664364759	1.215181833	5.403193357
RCP4.5	2073	Northeast	2.54747847	0.964775223	4.852530441
RCP4.5	2074	Northeast	2.3931704	0.733929115	4.367422538
RCP4.5	2075	Northeast	2.574532323	0.586330724	4.66463878
RCP4.5	2076	Northeast	2.452777186	0.392573657	4.223216188
RCP4.5	2077	Northeast	2.444017566	0.575613177	4.299696673
RCP4.5	2078	Northeast	2.548490734	0.295115786	4.856897967
RCP4.5	2079	Northeast	2.780723362	0.662796804	5.335246793
RCP4.5	2080	Northeast	2.51081755	0.811275005	4.483572244
RCP4.5	2081	Northeast	2.585871055	1.178638291	4.351279626
RCP4.5	2082	Northeast	2.603848672	0.452462764	4.550267721
RCP4.5	2083	Northeast	2.521412836	0.94406284	5.267464666
RCP4.5	2084	Northeast	2.739209436	0.583484725	5.059285986
RCP4.5	2085	Northeast	2.605076016	0.410172864	6.186485105
RCP4.5	2086	Northeast	2.710701589	0.464605349	6.164830942
RCP4.5	2087	Northeast	2.807646674	0.379174549	5.0781515
RCP4.5	2088	Northeast	2.595893808	0.384345782	5.61576022
RCP4.5	2089	Northeast	2.609379164	0.767050718	4.814078876
RCP4.5	2090	Northeast	2.597072617	0.187518482	5.440769461
RCP4.5	2091	Northeast	2.627008016	0.8885717	4.814207708
RCP4.5	2092	Northeast	2.61936673	0.096967275	5.29530387
RCP4.5	2093	Northeast	2.575281981	0.598753533	5.176023864
RCP4.5	2094	Northeast	2.542658565	-0.425285388	4.937999022
RCP4.5	2095	Northeast	2.704437038	0.943951946	4.949322135
RCP4.5	2096	Northeast	2.710406377	0.231315503	5.829489019
RCP4.5	2097	Northeast	2.667278756	0.783433355	4.53354588
RCP4.5	2098	Northeast	2.715235193	0.968998424	4.965150033
RCP4.5	2099	Northeast	2.726996436	0.261810448	4.324060665
RCP4.5	2100	Northeast	2.694232201	0.286456023	4.83453604
RCP8.5	1960	Northeast	-0.076819577	-0.076819577	-0.076819577
RCP8.5	1961	Northeast	-0.182239083	-0.182239083	-0.182239083
RCP8.5	1962	Northeast	-0.259240232	-0.259240232	-0.259240232
RCP8.5	1963	Northeast	-0.238844668	-0.238844668	-0.238844668
RCP8.5	1964	Northeast	-0.31831835	-0.31831835	-0.31831835
RCP8.5	1965	Northeast	-0.339338987	-0.339338987	-0.339338987
RCP8.5	1966	Northeast	-0.326322672	-0.326322672	-0.326322672
RCP8.5	1967	Northeast	-0.430317946	-0.430317946	-0.430317946
RCP8.5	1968	Northeast	-0.365971921	-0.365971921	-0.365971921
RCP8.5	1969	Northeast	-0.500212478	-0.500212478	-0.500212478
RCP8.5	1970	Northeast	-0.37893258	-0.37893258	-0.37893258
RCP8.5	1971	Northeast	-0.208775855	-0.208775855	-0.208775855
RCP8.5	1972	Northeast	-0.157113445	-0.157113445	-0.157113445
RCP8.5	1973	Northeast	-0.34767979	-0.34767979	-0.34767979
RCP8.5	1974	Northeast	-0.342183277	-0.342183277	-0.342183277
RCP8.5	1975	Northeast	-0.285455495	-0.285455495	-0.285455495
RCP8.5	1976	Northeast	-0.164688849	-0.164688849	-0.164688849
RCP8.5	1977	Northeast	-0.189257607	-0.189257607	-0.189257607
RCP8.5	1978	Northeast	-0.079168356	-0.079168356	-0.079168356
RCP8.5	1979	Northeast	0.001066381	0.001066381	0.001066381
RCP8.5	1980	Northeast	-0.01646408	-0.01646408	-0.01646408
RCP8.5	1981	Northeast	0.054202272	0.054202272	0.054202272
RCP8.5	1982	Northeast	-0.004024681	-0.004024681	-0.004024681
RCP8.5	1983	Northeast	-0.480841201	-0.480841201	-0.480841201
RCP8.5	1984	Northeast	-0.0282269	-0.0282269	-0.0282269
RCP8.5	1985	Northeast	-0.054173107	-0.054173107	-0.054173107
RCP8.5	1986	Northeast	-0.024191502	-0.024191502	-0.024191502
RCP8.5	1987	Northeast	0.118093471	0.118093471	0.118093471
RCP8.5	1988	Northeast	0.206121478	0.206121478	0.206121478
RCP8.5	1989	Northeast	0.104290951	0.104290951	0.104290951
RCP8.5	1990	Northeast	0.286352264	0.286352264	0.286352264
RCP8.5	1991	Northeast	0.416172426	0.416172426	0.416172426
RCP8.5	1992	Northeast	-0.272125593	-0.272125593	-0.272125593
RCP8.5	1993	Northeast	-0.183315089	-0.183315089	-0.183315089
RCP8.5	1994	Northeast	0.165172247	0.165172247	0.165172247
RCP8.5	1995	Northeast	0.211025102	0.211025102	0.211025102
RCP8.5	1996	Northeast	0.293019062	0.293019062	0.293019062
RCP8.5	1997	Northeast	0.398134411	0.398134411	0.398134411
RCP8.5	1998	Northeast	0.511249888	0.511249888	0.511249888
RCP8.5	1999	Northeast	0.283278857	0.283278857	0.283278857
RCP8.5	2000	Northeast	0.481157574	0.481157574	0.481157574
RCP8.5	2001	Northeast	0.457114629	0.457114629	0.457114629
RCP8.5	2002	Northeast	0.44641819	0.44641819	0.44641819
RCP8.5	2003	Northeast	0.615522848	0.615522848	0.615522848
RCP8.5	2004	Northeast	0.593897286	0.593897286	0.593897286
RCP8.5	2005	Northeast	0.611953987	0.611953987	0.611953987
RCP8.5	2006	Northeast	0.883693874	-0.797710372	2.301770222
RCP8.5	2007	Northeast	0.620975387	-1.156122798	1.919621657
RCP8.5	2008	Northeast	0.838180524	-0.635292183	2.326961024
RCP8.5	2009	Northeast	0.636523148	-0.678695097	2.152242063
RCP8.5	2010	Northeast	0.909145195	-0.58603691	3.06615786
RCP8.5	2011	Northeast	0.775612206	-1.81973554	2.177546749
RCP8.5	2012	Northeast	0.924404888	-0.311426125	2.535049739
RCP8.5	2013	Northeast	0.863318928	-0.216036095	2.270631115
RCP8.5	2014	Northeast	0.915158905	-0.774280007	2.490390302
RCP8.5	2015	Northeast	0.829370671	-0.308430365	2.498344749
RCP8.5	2016	Northeast	0.925828781	-0.567614699	2.275555012
RCP8.5	2017	Northeast	0.90066644	-0.493983203	2.125842846
RCP8.5	2018	Northeast	0.836354419	-0.333552131	2.896420146
RCP8.5	2019	Northeast	0.974674609	-0.362667428	2.718405632
RCP8.5	2020	Northeast	1.234407043	-0.677405958	3.118173516
RCP8.5	2021	Northeast	1.13763058	-0.776518537	3.838913623
RCP8.5	2022	Northeast	1.171148668	-0.950409056	2.53027968
RCP8.5	2023	Northeast	1.205557565	0.0847687	2.44544738
RCP8.5	2024	Northeast	1.300658441	-0.315606925	2.380164982
RCP8.5	2025	Northeast	1.257961882	-0.436627528	3.378353446
RCP8.5	2026	Northeast	1.239024487	0.028962003	2.441566373
RCP8.5	2027	Northeast	1.441747177	0.351122798	2.746072516
RCP8.5	2028	Northeast	1.443484249	-0.594908404	2.414169656
RCP8.5	2029	Northeast	1.700682155	0.262860676	2.940953468
RCP8.5	2030	Northeast	1.439838921	-0.05479751	2.852572298
RCP8.5	2031	Northeast	1.550338709	0.421693303	2.835157099
RCP8.5	2032	Northeast	1.790220467	0.072978908	3.392578278
RCP8.5	2033	Northeast	1.686458362	0.398259132	3.149037291
RCP8.5	2034	Northeast	1.643463078	-0.06445586	3.331479941
RCP8.5	2035	Northeast	1.701455683	0.251055936	3.504214503
RCP8.5	2036	Northeast	1.794998224	-0.14650848	3.892915579
RCP8.5	2037	Northeast	1.84721898	0.483880463	3.572854153
RCP8.5	2038	Northeast	2.053911633	0.593606491	4.123293923
RCP8.5	2039	Northeast	1.890857407	0.378221081	4.032511416
RCP8.5	2040	Northeast	1.966739285	0.289408295	3.90966895
RCP8.5	2041	Northeast	2.01449893	0.615896391	4.098215373
RCP8.5	2042	Northeast	2.337479062	0.092257284	4.820372907
RCP8.5	2043	Northeast	2.34701849	0.300325342	5.075659654
RCP8.5	2044	Northeast	2.104164657	0.071269841	5.43359589
RCP8.5	2045	Northeast	2.323626128	0.393140085	4.115047836
RCP8.5	2046	Northeast	2.381767455	0.088495053	5.357804414
RCP8.5	2047	Northeast	2.446663085	0.443040063	5.238393401
RCP8.5	2048	Northeast	2.60516966	0.550400359	5.341904762
RCP8.5	2049	Northeast	2.698201667	0.333515438	5.915818113
RCP8.5	2050	Northeast	2.523391129	1.101469613	5.237092031
RCP8.5	2051	Northeast	2.791552026	0.814655632	4.669838552
RCP8.5	2052	Northeast	2.629542428	0.539852685	4.448432268
RCP8.5	2053	Northeast	2.735151295	0.122203196	4.474730648
RCP8.5	2054	Northeast	3.07899456	1.341388345	5.727235812
RCP8.5	2055	Northeast	3.00928951	1.027947108	5.722218689
RCP8.5	2056	Northeast	2.988265384	1.019143292	4.999558871
RCP8.5	2057	Northeast	2.957815946	1.677514677	5.0283298
RCP8.5	2058	Northeast	2.977362868	1.516231246	5.746914275
RCP8.5	2059	Northeast	3.086174168	1.488930474	5.549779572
RCP8.5	2060	Northeast	3.068698261	1.261219559	5.349496358
RCP8.5	2061	Northeast	3.478148666	1.926313873	6.335312024
RCP8.5	2062	Northeast	3.370278933	1.797715536	6.275151663
RCP8.5	2063	Northeast	3.469920353	1.442056969	5.724805392
RCP8.5	2064	Northeast	3.423548102	1.720919765	6.3658086
RCP8.5	2065	Northeast	3.682893515	2.144274027	6.031830017
RCP8.5	2066	Northeast	3.787332951	1.634545553	5.624764895
RCP8.5	2067	Northeast	3.738497888	1.765241629	5.736600076
RCP8.5	2068	Northeast	3.645657257	1.844605349	5.961304631
RCP8.5	2069	Northeast	3.574822894	1.436009187	6.843430365
RCP8.5	2070	Northeast	3.860301842	2.547401065	5.985272342
RCP8.5	2071	Northeast	4.029143933	2.138843499	6.493748913
RCP8.5	2072	Northeast	3.949556124	2.137099098	6.503430909
RCP8.5	2073	Northeast	3.856248699	2.092260274	6.637256469
RCP8.5	2074	Northeast	4.0082592	2.220029082	6.881776745
RCP8.5	2075	Northeast	4.069073653	1.169526528	7.066784627
RCP8.5	2076	Northeast	4.248349738	1.123045771	6.73217357
RCP8.5	2077	Northeast	4.112243471	2.026312514	6.443034627
RCP8.5	2078	Northeast	4.207400017	1.677857143	7.052586432
RCP8.5	2079	Northeast	4.351324638	1.797406773	7.371149978
RCP8.5	2080	Northeast	4.489243683	2.462339639	7.225782779
RCP8.5	2081	Northeast	4.447679319	2.192920472	7.678735051
RCP8.5	2082	Northeast	4.550027034	2.248063981	9.062238258
RCP8.5	2083	Northeast	4.544614338	2.315818928	9.278393129
RCP8.5	2084	Northeast	4.621338791	1.666482659	7.817436127
RCP8.5	2085	Northeast	4.852022878	1.882916667	8.655112253
RCP8.5	2086	Northeast	4.973607083	2.277248587	8.732721787
RCP8.5	2087	Northeast	4.982249528	2.256099696	9.355574581
RCP8.5	2088	Northeast	4.953067233	1.757919385	8.913926941
RCP8.5	2089	Northeast	5.109261097	2.066154871	9.157613883
RCP8.5	2090	Northeast	5.070097197	1.626338334	9.727035769
RCP8.5	2091	Northeast	5.46213912	2.085648782	8.964644488
RCP8.5	2092	Northeast	5.235631339	2.475877093	8.21379376
RCP8.5	2093	Northeast	5.483727392	2.791672646	9.614098174
RCP8.5	2094	Northeast	5.576704505	3.197352414	9.303426832
RCP8.5	2095	Northeast	5.38379772	3.29493042	9.896815068
RCP8.5	2096	Northeast	5.694571549	3.221926234	9.804611057
RCP8.5	2097	Northeast	5.686485707	2.803269461	9.720542509
RCP8.5	2098	Northeast	5.808172293	3.183232496	9.29348554
RCP8.5	2099	Northeast	5.578843673	3.631426941	9.227915851
RCP8.5	2100	Northeast	5.758160783	2.650121766	9.182241792
RCP4.5	1960	Northwest	-0.15426846	-0.15426846	-0.15426846
RCP4.5	1961	Northwest	-0.14662362	-0.14662362	-0.14662362
RCP4.5	1962	Northwest	-0.08840217	-0.08840217	-0.08840217
RCP4.5	1963	Northwest	-0.313052567	-0.313052567	-0.313052567
RCP4.5	1964	Northwest	-0.373200692	-0.373200692	-0.373200692
RCP4.5	1965	Northwest	-0.337095803	-0.337095803	-0.337095803
RCP4.5	1966	Northwest	-0.26379608	-0.26379608	-0.26379608
RCP4.5	1967	Northwest	-0.345760855	-0.345760855	-0.345760855
RCP4.5	1968	Northwest	-0.445602504	-0.445602504	-0.445602504
RCP4.5	1969	Northwest	-0.37152938	-0.37152938	-0.37152938
RCP4.5	1970	Northwest	-0.232007208	-0.232007208	-0.232007208
RCP4.5	1971	Northwest	-0.259872886	-0.259872886	-0.259872886
RCP4.5	1972	Northwest	-0.273411256	-0.273411256	-0.273411256
RCP4.5	1973	Northwest	-0.230712897	-0.230712897	-0.230712897
RCP4.5	1974	Northwest	-0.1096772	-0.1096772	-0.1096772
RCP4.5	1975	Northwest	-0.244789576	-0.244789576	-0.244789576
RCP4.5	1976	Northwest	-0.248447997	-0.248447997	-0.248447997
RCP4.5	1977	Northwest	-0.120818598	-0.120818598	-0.120818598
RCP4.5	1978	Northwest	-0.086097411	-0.086097411	-0.086097411
RCP4.5	1979	Northwest	-0.065110934	-0.065110934	-0.065110934
RCP4.5	1980	Northwest	-0.06313347	-0.06313347	-0.06313347
RCP4.5	1981	Northwest	-0.016305507	-0.016305507	-0.016305507
RCP4.5	1982	Northwest	-0.091154228	-0.091154228	-0.091154228
RCP4.5	1983	Northwest	-0.295724459	-0.295724459	-0.295724459
RCP4.5	1984	Northwest	-0.163105055	-0.163105055	-0.163105055
RCP4.5	1985	Northwest	-0.007125843	-0.007125843	-0.007125843
RCP4.5	1986	Northwest	0.036412658	0.036412658	0.036412658
RCP4.5	1987	Northwest	-0.034912938	-0.034912938	-0.034912938
RCP4.5	1988	Northwest	0.242451849	0.242451849	0.242451849
RCP4.5	1989	Northwest	0.17225512	0.17225512	0.17225512
RCP4.5	1990	Northwest	0.156343409	0.156343409	0.156343409
RCP4.5	1991	Northwest	0.104412204	0.104412204	0.104412204
RCP4.5	1992	Northwest	-0.287053152	-0.287053152	-0.287053152
RCP4.5	1993	Northwest	-0.039039087	-0.039039087	-0.039039087
RCP4.5	1994	Northwest	0.052959738	0.052959738	0.052959738
RCP4.5	1995	Northwest	0.141626883	0.141626883	0.141626883
RCP4.5	1996	Northwest	0.312085538	0.312085538	0.312085538
RCP4.5	1997	Northwest	0.293877852	0.293877852	0.293877852
RCP4.5	1998	Northwest	0.346307695	0.346307695	0.346307695
RCP4.5	1999	Northwest	0.387777096	0.387777096	0.387777096
RCP4.5	2000	Northwest	0.443414187	0.443414187	0.443414187
RCP4.5	2001	Northwest	0.586335861	0.586335861	0.586335861
RCP4.5	2002	Northwest	0.592782154	0.592782154	0.592782154
RCP4.5	2003	Northwest	0.498546045	0.498546045	0.498546045
RCP4.5	2004	Northwest	0.740275226	0.740275226	0.740275226
RCP4.5	2005	Northwest	0.599968313	0.599968313	0.599968313
RCP4.5	2006	Northwest	0.741535286	-0.364471869	1.857508317
RCP4.5	2007	Northwest	0.531241368	-0.48132681	1.635760274
RCP4.5	2008	Northwest	0.581393137	-0.451934932	1.442572407
RCP4.5	2009	Northwest	0.643613617	-0.369412427	1.61493909
RCP4.5	2010	Northwest	0.758439343	-0.310786937	1.684266389
RCP4.5	2011	Northwest	0.599551912	-0.354669765	1.637050147
RCP4.5	2012	Northwest	0.799719781	-0.107106898	1.753094667
RCP4.5	2013	Northwest	0.91653823	0.425134295	2.172822407
RCP4.5	2014	Northwest	0.986830698	0.061129159	2.037288405
RCP4.5	2015	Northwest	0.875298889	-0.554798434	1.985497065
RCP4.5	2016	Northwest	0.912684643	0.020256605	2.077235078
RCP4.5	2017	Northwest	0.925581004	0.038002202	1.893665607
RCP4.5	2018	Northwest	0.882392647	-0.323943738	1.650291096
RCP4.5	2019	Northwest	0.868962722	-0.20117001	1.808895059
RCP4.5	2020	Northwest	0.974071682	0.031199119	2.241254159
RCP4.5	2021	Northwest	0.972492338	-0.253906556	2.338423434
RCP4.5	2022	Northwest	1.143426912	-0.313978229	2.315875245
RCP4.5	2023	Northwest	1.001883369	-0.498383072	2.072022505
RCP4.5	2024	Northwest	0.984964574	-0.317136986	2.461098092
RCP4.5	2025	Northwest	1.053191423	-0.003435421	2.2200318
RCP4.5	2026	Northwest	1.010857851	-0.172503425	2.293425391
RCP4.5	2027	Northwest	1.19617485	-0.651675147	2.203946429
RCP4.5	2028	Northwest	1.203981776	-0.308507339	2.46138772
RCP4.5	2029	Northwest	1.296551676	-0.201148728	2.245118395
RCP4.5	2030	Northwest	1.242716234	0.122724315	2.0857341
RCP4.5	2031	Northwest	1.252126144	0.180884295	2.362276174
RCP4.5	2032	Northwest	1.271912497	0.021180039	2.568151174
RCP4.5	2033	Northwest	1.252847882	0.49437182	2.59875954
RCP4.5	2034	Northwest	1.405089128	-0.369997798	2.484248777
RCP4.5	2035	Northwest	1.341317986	0.03122138	2.437870352
RCP4.5	2036	Northwest	1.522566676	0.270827055	2.722579256
RCP4.5	2037	Northwest	1.660688688	0.476719912	2.520222603
RCP4.5	2038	Northwest	1.573330086	0.083683953	3.138672701
RCP4.5	2039	Northwest	1.509641057	-0.251977495	2.765646037
RCP4.5	2040	Northwest	1.650422316	0.145689335	3.105743151
RCP4.5	2041	Northwest	1.571254263	0.527873043	3.322022016
RCP4.5	2042	Northwest	1.508285164	0.127330235	3.039816781
RCP4.5	2043	Northwest	1.646024331	-0.264599804	3.253511008
RCP4.5	2044	Northwest	1.698166244	0.210679305	2.702353474
RCP4.5	2045	Northwest	1.634339268	0.14208953	3.061173434
RCP4.5	2046	Northwest	1.746758037	-0.099995597	3.35471453
RCP4.5	2047	Northwest	1.666828907	0.301311399	2.558573875
RCP4.5	2048	Northwest	1.929470165	0.529075832	3.510622554
RCP4.5	2049	Northwest	1.973572084	0.656235568	3.267017123
RCP4.5	2050	Northwest	1.969105352	0.89917955	3.103749022
RCP4.5	2051	Northwest	2.029922683	0.772100294	3.220111546
RCP4.5	2052	Northwest	1.88768646	0.438707192	3.040377446
RCP4.5	2053	Northwest	2.008806192	0.995633562	3.430047945
RCP4.5	2054	Northwest	1.974774008	0.836022505	2.988488748
RCP4.5	2055	Northwest	1.96043211	0.814456458	3.217280333
RCP4.5	2056	Northwest	2.058657543	0.634704012	3.433006849
RCP4.5	2057	Northwest	2.076744671	1.051928082	3.730582926
RCP4.5	2058	Northwest	2.065019438	0.512418542	3.078652397
RCP4.5	2059	Northwest	2.102947966	0.536190802	3.649806262
RCP4.5	2060	Northwest	2.098210101	0.057063601	3.397630626
RCP4.5	2061	Northwest	2.099681961	0.253358855	3.732825832
RCP4.5	2062	Northwest	2.06183435	0.115756605	3.576953523
RCP4.5	2063	Northwest	2.133355221	0.73957045	3.262371086
RCP4.5	2064	Northwest	2.215232667	0.91735225	3.553686644
RCP4.5	2065	Northwest	2.108054454	0.215590264	4.12710225
RCP4.5	2066	Northwest	2.08798313	-0.151437867	3.455166341
RCP4.5	2067	Northwest	2.169315968	0.499264677	4.01016316
RCP4.5	2068	Northwest	2.21168743	0.671587084	3.893560176
RCP4.5	2069	Northwest	2.284097655	0.6015159	3.708216487
RCP4.5	2070	Northwest	2.316162715	0.676901663	3.904269325
RCP4.5	2071	Northwest	2.208557127	0.92243591	3.6768432
RCP4.5	2072	Northwest	2.252963036	1.192982877	3.795885763
RCP4.5	2073	Northwest	2.166491141	0.773818493	3.841645793
RCP4.5	2074	Northwest	2.34341842	0.428972114	4.0030932
RCP4.5	2075	Northwest	2.31725055	0.696077299	3.797075832
RCP4.5	2076	Northwest	2.318396518	0.418577055	3.672262965
RCP4.5	2077	Northwest	2.359387886	0.247200342	3.661493151
RCP4.5	2078	Northwest	2.379268172	0.652270548	3.87965998
RCP4.5	2079	Northwest	2.380513489	0.661632094	4.123736301
RCP4.5	2080	Northwest	2.45231589	0.879389922	4.079874511
RCP4.5	2081	Northwest	2.284676842	0.88372138	4.36054183
RCP4.5	2082	Northwest	2.357738153	0.864206947	4.080620352
RCP4.5	2083	Northwest	2.24956222	0.118571429	4.305248777
RCP4.5	2084	Northwest	2.562472943	0.590451076	4.107059442
RCP4.5	2085	Northwest	2.485914785	0.670315558	4.348582681
RCP4.5	2086	Northwest	2.513277257	1.032598581	4.203937867
RCP4.5	2087	Northwest	2.426167913	-0.177517368	3.940364481
RCP4.5	2088	Northwest	2.351648178	0.209809687	4.133031556
RCP4.5	2089	Northwest	2.460244243	0.476037182	4.207202789
RCP4.5	2090	Northwest	2.344274366	0.163103963	3.73315411
RCP4.5	2091	Northwest	2.42833829	0.445116928	4.261803327
RCP4.5	2092	Northwest	2.448006325	0.114442759	4.222796722
RCP4.5	2093	Northwest	2.329843095	0.611049413	4.189474804
RCP4.5	2094	Northwest	2.374661701	0.62626272	4.122443493
RCP4.5	2095	Northwest	2.538437788	1.019064335	3.920402153
RCP4.5	2096	Northwest	2.460312544	0.843734834	4.21101272
RCP4.5	2097	Northwest	2.456389415	0.732542564	4.258454501
RCP4.5	2098	Northwest	2.668909552	0.989066047	4.240092466
RCP4.5	2099	Northwest	2.582846554	0.373928082	4.697319227
RCP4.5	2100	Northwest	2.600140289	1.094721135	4.140565068
RCP8.5	1960	Northwest	-0.15426846	-0.15426846	-0.15426846
RCP8.5	1961	Northwest	-0.14662362	-0.14662362	-0.14662362
RCP8.5	1962	Northwest	-0.08840217	-0.08840217	-0.08840217
RCP8.5	1963	Northwest	-0.313052567	-0.313052567	-0.313052567
RCP8.5	1964	Northwest	-0.373200692	-0.373200692	-0.373200692
RCP8.5	1965	Northwest	-0.337095803	-0.337095803	-0.337095803
RCP8.5	1966	Northwest	-0.26379608	-0.26379608	-0.26379608
RCP8.5	1967	Northwest	-0.345760855	-0.345760855	-0.345760855
RCP8.5	1968	Northwest	-0.445602504	-0.445602504	-0.445602504
RCP8.5	1969	Northwest	-0.37152938	-0.37152938	-0.37152938
RCP8.5	1970	Northwest	-0.232007208	-0.232007208	-0.232007208
RCP8.5	1971	Northwest	-0.259872886	-0.259872886	-0.259872886
RCP8.5	1972	Northwest	-0.273411256	-0.273411256	-0.273411256
RCP8.5	1973	Northwest	-0.230712897	-0.230712897	-0.230712897
RCP8.5	1974	Northwest	-0.1096772	-0.1096772	-0.1096772
RCP8.5	1975	Northwest	-0.244789576	-0.244789576	-0.244789576
RCP8.5	1976	Northwest	-0.248447997	-0.248447997	-0.248447997
RCP8.5	1977	Northwest	-0.120818598	-0.120818598	-0.120818598
RCP8.5	1978	Northwest	-0.086097411	-0.086097411	-0.086097411
RCP8.5	1979	Northwest	-0.065110934	-0.065110934	-0.065110934
RCP8.5	1980	Northwest	-0.06313347	-0.06313347	-0.06313347
RCP8.5	1981	Northwest	-0.016305507	-0.016305507	-0.016305507
RCP8.5	1982	Northwest	-0.091154228	-0.091154228	-0.091154228
RCP8.5	1983	Northwest	-0.295724459	-0.295724459	-0.295724459
RCP8.5	1984	Northwest	-0.163105055	-0.163105055	-0.163105055
RCP8.5	1985	Northwest	-0.007125843	-0.007125843	-0.007125843
RCP8.5	1986	Northwest	0.036412658	0.036412658	0.036412658
RCP8.5	1987	Northwest	-0.034912938	-0.034912938	-0.034912938
RCP8.5	1988	Northwest	0.242451849	0.242451849	0.242451849
RCP8.5	1989	Northwest	0.17225512	0.17225512	0.17225512
RCP8.5	1990	Northwest	0.156343409	0.156343409	0.156343409
RCP8.5	1991	Northwest	0.104412204	0.104412204	0.104412204
RCP8.5	1992	Northwest	-0.287053152	-0.287053152	-0.287053152
RCP8.5	1993	Northwest	-0.039039087	-0.039039087	-0.039039087
RCP8.5	1994	Northwest	0.052959738	0.052959738	0.052959738
RCP8.5	1995	Northwest	0.141626883	0.141626883	0.141626883
RCP8.5	1996	Northwest	0.312085538	0.312085538	0.312085538
RCP8.5	1997	Northwest	0.293877852	0.293877852	0.293877852
RCP8.5	1998	Northwest	0.346307695	0.346307695	0.346307695
RCP8.5	1999	Northwest	0.387777096	0.387777096	0.387777096
RCP8.5	2000	Northwest	0.443414187	0.443414187	0.443414187
RCP8.5	2001	Northwest	0.586335861	0.586335861	0.586335861
RCP8.5	2002	Northwest	0.592782154	0.592782154	0.592782154
RCP8.5	2003	Northwest	0.498546045	0.498546045	0.498546045
RCP8.5	2004	Northwest	0.740275226	0.740275226	0.740275226
RCP8.5	2005	Northwest	0.599968313	0.599968313	0.599968313
RCP8.5	2006	Northwest	0.748392813	-0.128795744	1.833019325
RCP8.5	2007	Northwest	0.627430179	-0.286329256	1.564291096
RCP8.5	2008	Northwest	0.744884226	-0.148375	2.097894569
RCP8.5	2009	Northwest	0.801100966	-0.234288894	1.77704501
RCP8.5	2010	Northwest	0.76384396	-0.033834149	1.599942759
RCP8.5	2011	Northwest	0.744862402	-0.461368885	1.444206213
RCP8.5	2012	Northwest	0.671382042	-0.186005137	1.599875489
RCP8.5	2013	Northwest	0.802193484	-0.274423679	1.820938601
RCP8.5	2014	Northwest	0.810435919	-0.085612035	1.703955235
RCP8.5	2015	Northwest	0.840157028	-0.215087329	1.693519325
RCP8.5	2016	Northwest	0.800773789	-0.177721624	1.426997309
RCP8.5	2017	Northwest	0.9108721	-0.519888699	1.900179061
RCP8.5	2018	Northwest	0.912808324	-0.08531727	1.767322652
RCP8.5	2019	Northwest	0.935421661	-0.201630137	1.958528131
RCP8.5	2020	Northwest	1.074799457	0.068480431	2.540480431
RCP8.5	2021	Northwest	1.002282718	0.016735812	2.013309198
RCP8.5	2022	Northwest	1.185025676	-0.731853229	2.659743885
RCP8.5	2023	Northwest	1.178505364	0.314763454	2.4547818
RCP8.5	2024	Northwest	1.208006945	0.269026174	2.013859344
RCP8.5	2025	Northwest	1.300044634	0.485745352	2.336222358
RCP8.5	2026	Northwest	1.274392088	0.151692759	1.950124266
RCP8.5	2027	Northwest	1.3685522	0.351346624	2.640213307
RCP8.5	2028	Northwest	1.344663536	0.514366928	2.175681507
RCP8.5	2029	Northwest	1.252329152	0.300275685	2.221979207
RCP8.5	2030	Northwest	1.359504674	0.502205479	2.521911693
RCP8.5	2031	Northwest	1.378699713	0.171416585	2.40596502
RCP8.5	2032	Northwest	1.625627839	0.275012965	2.802179061
RCP8.5	2033	Northwest	1.64015452	0.696167808	2.718199364
RCP8.5	2034	Northwest	1.620384531	0.170033513	2.657239237
RCP8.5	2035	Northwest	1.54438012	0.540978229	2.672271037
RCP8.5	2036	Northwest	1.773551405	0.301407045	3.347640166
RCP8.5	2037	Northwest	1.594212285	0.05540411	2.928600049
RCP8.5	2038	Northwest	1.87692222	0.427831458	2.951884295
RCP8.5	2039	Northwest	1.863656259	0.059996575	3.326322652
RCP8.5	2040	Northwest	1.812500341	0.11225636	3.384037427
RCP8.5	2041	Northwest	2.064569463	0.52447407	3.534576321
RCP8.5	2042	Northwest	1.861645941	-0.117245352	3.174240705
RCP8.5	2043	Northwest	2.213469877	-0.46330137	3.549286693
RCP8.5	2044	Northwest	2.095364997	-0.445134295	3.613408513
RCP8.5	2045	Northwest	1.982482536	0.221988014	3.330375734
RCP8.5	2046	Northwest	2.172589417	0.229981164	3.581089775
RCP8.5	2047	Northwest	2.141210721	0.448980431	3.392962329
RCP8.5	2048	Northwest	2.15262472	0.571099315	4.06730773
RCP8.5	2049	Northwest	2.469635711	1.073420744	3.996420254
RCP8.5	2050	Northwest	2.41897421	0.889858855	4.366592466
RCP8.5	2051	Northwest	2.453164384	0.685885274	4.05454819
RCP8.5	2052	Northwest	2.571439291	0.977249511	3.731054305
RCP8.5	2053	Northwest	2.711741823	-0.203718444	4.269472114
RCP8.5	2054	Northwest	2.595211525	1.046720157	3.844130382
RCP8.5	2055	Northwest	2.782070144	1.587296967	4.534181262
RCP8.5	2056	Northwest	2.873311425	1.212319227	4.483554305
RCP8.5	2057	Northwest	2.840422823	0.846321429	4.210998777
RCP8.5	2058	Northwest	2.75306575	1.101625	4.636004159
RCP8.5	2059	Northwest	2.86481506	1.309802348	5.021709393
RCP8.5	2060	Northwest	2.957159255	1.248682485	4.776939335
RCP8.5	2061	Northwest	2.982840736	1.587454501	4.919271282
RCP8.5	2062	Northwest	3.055349376	1.459165851	5.094898239
RCP8.5	2063	Northwest	3.213336141	1.320393591	4.600131115
RCP8.5	2064	Northwest	3.076247414	1.364744374	5.036546722
RCP8.5	2065	Northwest	3.185635702	1.567266634	4.848476517
RCP8.5	2066	Northwest	3.28876839	0.58602911	4.547944472
RCP8.5	2067	Northwest	3.285398667	1.303130871	5.029297701
RCP8.5	2068	Northwest	3.312849796	1.153794031	4.885641145
RCP8.5	2069	Northwest	3.433563094	1.512715509	5.359350294
RCP8.5	2070	Northwest	3.615249118	2.08810592	4.943900196
RCP8.5	2071	Northwest	3.55211484	1.664865705	5.224902886
RCP8.5	2072	Northwest	3.599639153	1.42628865	5.308120841
RCP8.5	2073	Northwest	3.609215605	1.45999046	5.084721624
RCP8.5	2074	Northwest	3.694873419	1.680776174	5.565928082
RCP8.5	2075	Northwest	3.846836245	1.518604452	5.432802838
RCP8.5	2076	Northwest	3.824964067	1.264491928	5.290032045
RCP8.5	2077	Northwest	3.984235917	1.724443982	5.2025318
RCP8.5	2078	Northwest	3.97827192	1.679040362	6.008735568
RCP8.5	2079	Northwest	4.033416506	2.170386986	5.771747309
RCP8.5	2080	Northwest	4.127396028	1.448550147	5.620379648
RCP8.5	2081	Northwest	4.288984572	2.010117906	6.771798434
RCP8.5	2082	Northwest	4.177808988	1.660740949	6.744062378
RCP8.5	2083	Northwest	4.359188068	2.126171233	6.464091977
RCP8.5	2084	Northwest	4.391425889	1.864016389	6.798569227
RCP8.5	2085	Northwest	4.399045447	1.87085274	6.735932485
RCP8.5	2086	Northwest	4.505406407	1.57403865	6.858786693
RCP8.5	2087	Northwest	4.40299094	1.587960372	7.478069227
RCP8.5	2088	Northwest	4.479680432	1.252603963	6.918110568
RCP8.5	2089	Northwest	4.602910924	1.286876712	7.049420988
RCP8.5	2090	Northwest	4.552542345	2.340852006	7.241860323
RCP8.5	2091	Northwest	4.717362918	1.423282534	7.404285225
RCP8.5	2092	Northwest	4.727191423	2.111297456	7.128603474
RCP8.5	2093	Northwest	4.904653481	2.66524364	7.436478229
RCP8.5	2094	Northwest	4.896624231	2.502993885	7.208417564
RCP8.5	2095	Northwest	4.952956161	2.384585372	7.980344912
RCP8.5	2096	Northwest	5.184381255	2.738911937	8.161277397
RCP8.5	2097	Northwest	5.118206458	2.839096869	8.579814824
RCP8.5	2098	Northwest	5.074966444	2.773034247	7.133011497
RCP8.5	2099	Northwest	5.187994269	2.590569227	7.502828278
RCP8.5	2100	Northwest	5.342610511	2.806774951	7.911893591
RCP4.5	1960	East	-0.025191396	-0.025191396	-0.025191396
RCP4.5	1961	East	-0.068622662	-0.068622662	-0.068622662
RCP4.5	1962	East	-0.119355032	-0.119355032	-0.119355032
RCP4.5	1963	East	-0.319767034	-0.319767034	-0.319767034
RCP4.5	1964	East	-0.257654328	-0.257654328	-0.257654328
RCP4.5	1965	East	-0.157163776	-0.157163776	-0.157163776
RCP4.5	1966	East	-0.184125392	-0.184125392	-0.184125392
RCP4.5	1967	East	-0.221483847	-0.221483847	-0.221483847
RCP4.5	1968	East	-0.322673802	-0.322673802	-0.322673802
RCP4.5	1969	East	-0.353473363	-0.353473363	-0.353473363
RCP4.5	1970	East	-0.286915565	-0.286915565	-0.286915565
RCP4.5	1971	East	-0.188815202	-0.188815202	-0.188815202
RCP4.5	1972	East	-0.133731682	-0.133731682	-0.133731682
RCP4.5	1973	East	-0.167810128	-0.167810128	-0.167810128
RCP4.5	1974	East	-0.103878291	-0.103878291	-0.103878291
RCP4.5	1975	East	-0.13464286	-0.13464286	-0.13464286
RCP4.5	1976	East	-0.243150097	-0.243150097	-0.243150097
RCP4.5	1977	East	-0.107905712	-0.107905712	-0.107905712
RCP4.5	1978	East	-0.113728717	-0.113728717	-0.113728717
RCP4.5	1979	East	0.052144299	0.052144299	0.052144299
RCP4.5	1980	East	-0.025922841	-0.025922841	-0.025922841
RCP4.5	1981	East	0.073248021	0.073248021	0.073248021
RCP4.5	1982	East	-0.067475297	-0.067475297	-0.067475297
RCP4.5	1983	East	-0.390727359	-0.390727359	-0.390727359
RCP4.5	1984	East	-0.093972097	-0.093972097	-0.093972097
RCP4.5	1985	East	-0.083841478	-0.083841478	-0.083841478
RCP4.5	1986	East	0.018356583	0.018356583	0.018356583
RCP4.5	1987	East	-0.019578439	-0.019578439	-0.019578439
RCP4.5	1988	East	0.121837038	0.121837038	0.121837038
RCP4.5	1989	East	0.101937761	0.101937761	0.101937761
RCP4.5	1990	East	0.141472186	0.141472186	0.141472186
RCP4.5	1991	East	0.110464901	0.110464901	0.110464901
RCP4.5	1992	East	-0.307068192	-0.307068192	-0.307068192
RCP4.5	1993	East	-0.072606979	-0.072606979	-0.072606979
RCP4.5	1994	East	0.00186021	0.00186021	0.00186021
RCP4.5	1995	East	0.136040404	0.136040404	0.136040404
RCP4.5	1996	East	0.257595545	0.257595545	0.257595545
RCP4.5	1997	East	0.264895811	0.264895811	0.264895811
RCP4.5	1998	East	0.289885387	0.289885387	0.289885387
RCP4.5	1999	East	0.277382712	0.277382712	0.277382712
RCP4.5	2000	East	0.373771751	0.373771751	0.373771751
RCP4.5	2001	East	0.432608544	0.432608544	0.432608544
RCP4.5	2002	East	0.390705447	0.390705447	0.390705447
RCP4.5	2003	East	0.436169016	0.436169016	0.436169016
RCP4.5	2004	East	0.609656655	0.609656655	0.609656655
RCP4.5	2005	East	0.481249296	0.481249296	0.481249296
RCP4.5	2006	East	0.611165134	-0.134567601	1.380435996
RCP4.5	2007	East	0.492193405	-0.293251986	1.813184644
RCP4.5	2008	East	0.609022369	-0.270466933	1.337515109
RCP4.5	2009	East	0.461561272	-0.401657793	1.50766706
RCP4.5	2010	East	0.597182469	-0.202751525	1.384661419
RCP4.5	2011	East	0.575516356	-0.347901318	1.453586681
RCP4.5	2012	East	0.612631441	-0.632699868	1.762970243
RCP4.5	2013	East	0.717716534	-0.428284362	1.766337487
RCP4.5	2014	East	0.750919513	-0.148643519	1.691827156
RCP4.5	2015	East	0.771198425	-0.227489064	1.75055701
RCP4.5	2016	East	0.711454164	0.066204242	1.382134655
RCP4.5	2017	East	0.744822297	0.022816565	1.765473552
RCP4.5	2018	East	0.694345543	-0.660112381	2.103470272
RCP4.5	2019	East	0.789304199	-0.259765886	1.905844077
RCP4.5	2020	East	0.66413661	-0.194657103	1.666893059
RCP4.5	2021	East	0.65975847	0.016660527	1.790472545
RCP4.5	2022	East	0.901965046	-0.682557989	2.244583717
RCP4.5	2023	East	0.734338133	-0.545039858	1.893953321
RCP4.5	2024	East	0.88245861	0.173204789	2.447236963
RCP4.5	2025	East	0.987440906	0.354154196	2.264347157
RCP4.5	2026	East	0.91575104	-0.202682888	1.94403793
RCP4.5	2027	East	1.005278978	-0.044408167	1.930912571
RCP4.5	2028	East	0.92592273	0.177650368	1.766994791
RCP4.5	2029	East	1.101222537	-0.272491223	2.091673046
RCP4.5	2030	East	1.116301951	0.01189162	2.002153649
RCP4.5	2031	East	1.149665346	-0.101043226	2.516265972
RCP4.5	2032	East	1.2282015	-0.023051255	2.225398872
RCP4.5	2033	East	1.117355629	0.282493525	2.046522821
RCP4.5	2034	East	1.24251275	-0.277982186	2.253869719
RCP4.5	2035	East	1.161162415	-0.25698587	2.710451537
RCP4.5	2036	East	1.414198916	0.244191176	2.661766864
RCP4.5	2037	East	1.388833345	0.280574853	2.651915074
RCP4.5	2038	East	1.284144997	-0.132962617	2.886192443
RCP4.5	2039	East	1.280468352	-1.234661275	2.441636641
RCP4.5	2040	East	1.468520105	0.328278606	2.841089127
RCP4.5	2041	East	1.445190103	0.516539369	2.845241597
RCP4.5	2042	East	1.426389037	0.437210055	2.901873921
RCP4.5	2043	East	1.526062147	0.25165952	2.563707552
RCP4.5	2044	East	1.493971369	-0.404918988	2.605816594
RCP4.5	2045	East	1.451395322	-0.142711091	2.977013929
RCP4.5	2046	East	1.672039444	-0.30891965	3.800730114
RCP4.5	2047	East	1.582524189	-0.03447997	2.539577961
RCP4.5	2048	East	1.716053894	0.545169506	3.924482272
RCP4.5	2049	East	1.764276618	0.418637763	3.837407333
RCP4.5	2050	East	1.787062811	0.623940658	3.413135432
RCP4.5	2051	East	1.880281501	0.823095142	3.567615834
RCP4.5	2052	East	1.693361951	0.203770145	2.824220818
RCP4.5	2053	East	1.635068246	0.24065716	3.093772879
RCP4.5	2054	East	1.857198667	0.5827321	3.231699954
RCP4.5	2055	East	1.842180588	0.460133533	3.100301456
RCP4.5	2056	East	1.887756603	0.85062018	3.146428715
RCP4.5	2057	East	1.948979145	1.024310464	3.15574623
RCP4.5	2058	East	1.886873556	0.481606279	3.042978301
RCP4.5	2059	East	1.817474649	-0.139824019	3.316713336
RCP4.5	2060	East	1.924947515	-0.063476747	3.754650915
RCP4.5	2061	East	1.906059855	0.299230028	3.589510475
RCP4.5	2062	East	2.008477877	0.442506331	3.668907995
RCP4.5	2063	East	1.965285633	0.279589329	4.10373633
RCP4.5	2064	East	1.979720241	0.959756389	3.773479049
RCP4.5	2065	East	1.979922796	0.539943882	3.362046017
RCP4.5	2066	East	1.943518445	-0.028456458	3.485117273
RCP4.5	2067	East	1.977858505	0.02868309	4.025344624
RCP4.5	2068	East	2.035227536	0.733300766	3.966216041
RCP4.5	2069	East	2.013884006	0.513061615	3.974577242
RCP4.5	2070	East	2.124473402	0.80892224	4.148366381
RCP4.5	2071	East	1.949608081	0.902311644	3.550868971
RCP4.5	2072	East	2.067000752	0.966724847	3.821146253
RCP4.5	2073	East	2.066423936	0.461645131	4.407490215
RCP4.5	2074	East	2.074975482	0.947352222	3.254979423
RCP4.5	2075	East	2.115833162	0.975174686	3.632975567
RCP4.5	2076	East	2.135763358	0.969824738	3.560735438
RCP4.5	2077	East	2.159192081	0.460921636	3.672857143
RCP4.5	2078	East	2.285217011	0.713794751	4.249903592
RCP4.5	2079	East	2.201208081	0.562039542	3.703787124
RCP4.5	2080	East	2.184283068	0.677643318	3.609711782
RCP4.5	2081	East	2.182379895	0.684836825	3.656889461
RCP4.5	2082	East	2.249028115	0.854437953	3.949336652
RCP4.5	2083	East	2.142859476	0.608436313	3.954043542
RCP4.5	2084	East	2.331263824	0.682117964	4.081159779
RCP4.5	2085	East	2.172966769	0.69833012	4.097547773
RCP4.5	2086	East	2.181680287	0.748869575	4.123736186
RCP4.5	2087	East	2.202400878	0.283964833	4.069055917
RCP4.5	2088	East	2.077385497	0.442386037	4.376002648
RCP4.5	2089	East	2.185082379	0.866993928	3.945927535
RCP4.5	2090	East	2.168221398	0.603078594	4.277025296
RCP4.5	2091	East	2.328118011	0.367877144	4.738460343
RCP4.5	2092	East	2.280803114	0.424351905	4.453707552
RCP4.5	2093	East	2.104711941	0.387083861	3.879813371
RCP4.5	2094	East	2.170384647	0.141882554	4.067769944
RCP4.5	2095	East	2.365762891	1.209145418	3.656741395
RCP4.5	2096	East	2.380135362	0.847401721	4.365021008
RCP4.5	2097	East	2.229130931	0.61440457	4.008421492
RCP4.5	2098	East	2.483808739	0.432464746	4.378519483
RCP4.5	2099	East	2.407546375	0.274041528	3.829413491
RCP4.5	2100	East	2.362789419	0.283477466	3.817406326
RCP8.5	1960	East	-0.025191396	-0.025191396	-0.025191396
RCP8.5	1961	East	-0.068622662	-0.068622662	-0.068622662
RCP8.5	1962	East	-0.119355032	-0.119355032	-0.119355032
RCP8.5	1963	East	-0.319767034	-0.319767034	-0.319767034
RCP8.5	1964	East	-0.257654328	-0.257654328	-0.257654328
RCP8.5	1965	East	-0.157163776	-0.157163776	-0.157163776
RCP8.5	1966	East	-0.184125392	-0.184125392	-0.184125392
RCP8.5	1967	East	-0.221483847	-0.221483847	-0.221483847
RCP8.5	1968	East	-0.322673802	-0.322673802	-0.322673802
RCP8.5	1969	East	-0.353473363	-0.353473363	-0.353473363
RCP8.5	1970	East	-0.286915565	-0.286915565	-0.286915565
RCP8.5	1971	East	-0.188815202	-0.188815202	-0.188815202
RCP8.5	1972	East	-0.133731682	-0.133731682	-0.133731682
RCP8.5	1973	East	-0.167810128	-0.167810128	-0.167810128
RCP8.5	1974	East	-0.103878291	-0.103878291	-0.103878291
RCP8.5	1975	East	-0.13464286	-0.13464286	-0.13464286
RCP8.5	1976	East	-0.243150097	-0.243150097	-0.243150097
RCP8.5	1977	East	-0.107905712	-0.107905712	-0.107905712
RCP8.5	1978	East	-0.113728717	-0.113728717	-0.113728717
RCP8.5	1979	East	0.052144299	0.052144299	0.052144299
RCP8.5	1980	East	-0.025922841	-0.025922841	-0.025922841
RCP8.5	1981	East	0.073248021	0.073248021	0.073248021
RCP8.5	1982	East	-0.067475297	-0.067475297	-0.067475297
RCP8.5	1983	East	-0.390727359	-0.390727359	-0.390727359
RCP8.5	1984	East	-0.093972097	-0.093972097	-0.093972097
RCP8.5	1985	East	-0.083841478	-0.083841478	-0.083841478
RCP8.5	1986	East	0.018356583	0.018356583	0.018356583
RCP8.5	1987	East	-0.019578439	-0.019578439	-0.019578439
RCP8.5	1988	East	0.121837038	0.121837038	0.121837038
RCP8.5	1989	East	0.101937761	0.101937761	0.101937761
RCP8.5	1990	East	0.141472186	0.141472186	0.141472186
RCP8.5	1991	East	0.110464901	0.110464901	0.110464901
RCP8.5	1992	East	-0.307068192	-0.307068192	-0.307068192
RCP8.5	1993	East	-0.072606979	-0.072606979	-0.072606979
RCP8.5	1994	East	0.00186021	0.00186021	0.00186021
RCP8.5	1995	East	0.136040404	0.136040404	0.136040404
RCP8.5	1996	East	0.257595545	0.257595545	0.257595545
RCP8.5	1997	East	0.264895811	0.264895811	0.264895811
RCP8.5	1998	East	0.289885387	0.289885387	0.289885387
RCP8.5	1999	East	0.277382712	0.277382712	0.277382712
RCP8.5	2000	East	0.373771751	0.373771751	0.373771751
RCP8.5	2001	East	0.432608544	0.432608544	0.432608544
RCP8.5	2002	East	0.390705447	0.390705447	0.390705447
RCP8.5	2003	East	0.436169016	0.436169016	0.436169016
RCP8.5	2004	East	0.609656655	0.609656655	0.609656655
RCP8.5	2005	East	0.481249296	0.481249296	0.481249296
RCP8.5	2006	East	0.682605982	-0.430900627	1.411789456
RCP8.5	2007	East	0.477201221	-0.003835041	0.975426643
RCP8.5	2008	East	0.648548935	-0.33490316	2.068064781
RCP8.5	2009	East	0.579128126	-0.096522965	2.012610366
RCP8.5	2010	East	0.643691101	-0.150911851	1.562779153
RCP8.5	2011	East	0.65353269	-0.810509382	1.501663837
RCP8.5	2012	East	0.563182326	-0.252812248	1.537466473
RCP8.5	2013	East	0.686971897	-0.21893001	1.323681651
RCP8.5	2014	East	0.675827103	-0.090197278	1.803076436
RCP8.5	2015	East	0.730626146	-0.283891879	2.061397347
RCP8.5	2016	East	0.679012939	-0.271625417	1.731099488
RCP8.5	2017	East	0.772329877	-0.679331041	1.786018044
RCP8.5	2018	East	0.765253658	0.049504576	2.016588005
RCP8.5	2019	East	0.848108093	0.067637706	1.601663117
RCP8.5	2020	East	0.847099124	-0.086122798	2.084716243
RCP8.5	2021	East	0.872444385	-0.067886065	2.574879849
RCP8.5	2022	East	1.049566434	-0.396156757	1.97703393
RCP8.5	2023	East	0.926668966	-0.079883015	2.164914096
RCP8.5	2024	East	1.03004971	0.213773886	1.708177593
RCP8.5	2025	East	1.158125606	0.181660096	1.897588926
RCP8.5	2026	East	1.08806015	0.239304852	1.839439824
RCP8.5	2027	East	1.185880642	0.157775843	2.657231639
RCP8.5	2028	East	1.130087883	-0.35165952	1.952170341
RCP8.5	2029	East	1.103793476	-0.092390066	2.672191637
RCP8.5	2030	East	1.248158023	0.027263008	2.432236532
RCP8.5	2031	East	1.198354761	-0.06102898	2.051114309
RCP8.5	2032	East	1.362790042	0.093929866	2.562738287
RCP8.5	2033	East	1.436542489	0.765797312	2.811580091
RCP8.5	2034	East	1.445514958	0.380492546	2.548071975
RCP8.5	2035	East	1.395120151	0.321483107	2.514726171
RCP8.5	2036	East	1.395873349	-0.605946673	2.877422154
RCP8.5	2037	East	1.395670475	0.289480546	2.876621532
RCP8.5	2038	East	1.728789242	0.843221912	3.041185104
RCP8.5	2039	East	1.629347188	0.560066766	2.63748374
RCP8.5	2040	East	1.665073113	-0.143136152	3.089966185
RCP8.5	2041	East	1.837327852	0.855746949	3.447972689
RCP8.5	2042	East	1.761015418	0.165556435	3.420622338
RCP8.5	2043	East	1.936144578	0.351751324	3.517561155
RCP8.5	2044	East	1.869814167	0.137897145	3.583363503
RCP8.5	2045	East	1.841217891	0.354299096	3.334492057
RCP8.5	2046	East	1.901603833	0.050937032	3.169237222
RCP8.5	2047	East	2.029114995	0.481980977	3.655281167
RCP8.5	2048	East	2.052619287	0.709169305	3.926675204
RCP8.5	2049	East	2.303539716	0.949514936	4.770047916
RCP8.5	2050	East	2.280416293	0.749051456	4.895944803
RCP8.5	2051	East	2.296441938	0.63737323	3.751888742
RCP8.5	2052	East	2.242741242	0.888455595	3.341138051
RCP8.5	2053	East	2.438521297	0.448982531	4.112945781
RCP8.5	2054	East	2.504491004	0.939766461	4.227894411
RCP8.5	2055	East	2.615222145	1.047528635	4.612920888
RCP8.5	2056	East	2.579974916	1.406097905	4.446249137
RCP8.5	2057	East	2.565043137	1.110704213	3.915609963
RCP8.5	2058	East	2.47932455	1.050103459	5.223916053
RCP8.5	2059	East	2.580710961	1.503949004	4.312188183
RCP8.5	2060	East	2.60512289	1.33924269	5.052764476
RCP8.5	2061	East	2.795760111	1.451026678	5.791348999
RCP8.5	2062	East	2.796755543	1.30102121	4.914432054
RCP8.5	2063	East	2.901071387	1.475755007	4.429213048
RCP8.5	2064	East	2.79682382	1.334865316	4.71920758
RCP8.5	2065	East	2.920760763	1.269273483	4.523245223
RCP8.5	2066	East	3.126773638	0.797429636	4.493087804
RCP8.5	2067	East	3.043043988	1.607504748	4.76902498
RCP8.5	2068	East	3.070279137	1.132776131	5.271021785
RCP8.5	2069	East	3.035092616	1.836414326	5.640280304
RCP8.5	2070	East	3.231565625	1.881374036	4.626545413
RCP8.5	2071	East	3.261340899	1.525830408	4.86574364
RCP8.5	2072	East	3.310606628	1.762925636	5.454789197
RCP8.5	2073	East	3.260484935	2.028581069	5.260650973
RCP8.5	2074	East	3.314199486	1.898428255	6.021149275
RCP8.5	2075	East	3.461334198	1.334212904	6.220679176
RCP8.5	2076	East	3.42868309	1.360517008	5.507736129
RCP8.5	2077	East	3.421866906	1.735614856	4.983044636
RCP8.5	2078	East	3.447281236	1.097273944	6.053727121
RCP8.5	2079	East	3.626687101	2.153632439	6.073546247
RCP8.5	2080	East	3.766542067	1.694152325	5.704159808
RCP8.5	2081	East	3.812100265	2.033378612	6.84004547
RCP8.5	2082	East	3.773941871	1.440435565	7.325725941
RCP8.5	2083	East	3.867102644	1.724797255	6.820179147
RCP8.5	2084	East	3.915450488	1.713048665	6.898867992
RCP8.5	2085	East	3.951922156	1.9699623	6.880340307
RCP8.5	2086	East	4.116992792	1.744497381	7.551002504
RCP8.5	2087	East	4.066137712	1.762065155	7.825344336
RCP8.5	2088	East	4.099336329	1.280125331	7.176504691
RCP8.5	2089	East	4.083482122	1.755429809	7.102286894
RCP8.5	2090	East	4.116773417	2.202744043	7.244419103
RCP8.5	2091	East	4.28569412	1.564067572	7.093617187
RCP8.5	2092	East	4.279458818	2.227030189	6.910954443
RCP8.5	2093	East	4.477115024	2.400473696	7.259402843
RCP8.5	2094	East	4.417623316	2.316865863	7.373588984
RCP8.5	2095	East	4.53435746	2.746364251	8.129906901
RCP8.5	2096	East	4.726243535	2.332854841	7.807931104
RCP8.5	2097	East	4.640685779	2.271334034	8.113000748
RCP8.5	2098	East	4.62768498	2.05314939	7.251859963
RCP8.5	2099	East	4.593510649	2.539279095	7.625745511
RCP8.5	2100	East	4.873005569	2.57321702	7.440643202
RCP4.5	1960	Central	-0.049809382	-0.049809382	-0.049809382
RCP4.5	1961	Central	-0.091738145	-0.091738145	-0.091738145
RCP4.5	1962	Central	-0.103197619	-0.103197619	-0.103197619
RCP4.5	1963	Central	-0.269334668	-0.269334668	-0.269334668
RCP4.5	1964	Central	-0.257432535	-0.257432535	-0.257432535
RCP4.5	1965	Central	-0.12430027	-0.12430027	-0.12430027
RCP4.5	1966	Central	-0.194932999	-0.194932999	-0.194932999
RCP4.5	1967	Central	-0.18315678	-0.18315678	-0.18315678
RCP4.5	1968	Central	-0.285060761	-0.285060761	-0.285060761
RCP4.5	1969	Central	-0.316640368	-0.316640368	-0.316640368
RCP4.5	1970	Central	-0.218600222	-0.218600222	-0.218600222
RCP4.5	1971	Central	-0.159413228	-0.159413228	-0.159413228
RCP4.5	1972	Central	-0.114229519	-0.114229519	-0.114229519
RCP4.5	1973	Central	-0.133444681	-0.133444681	-0.133444681
RCP4.5	1974	Central	-0.080040181	-0.080040181	-0.080040181
RCP4.5	1975	Central	-0.115606748	-0.115606748	-0.115606748
RCP4.5	1976	Central	-0.182561225	-0.182561225	-0.182561225
RCP4.5	1977	Central	-0.109416777	-0.109416777	-0.109416777
RCP4.5	1978	Central	-0.11695308	-0.11695308	-0.11695308
RCP4.5	1979	Central	-0.002606668	-0.002606668	-0.002606668
RCP4.5	1980	Central	-0.026144982	-0.026144982	-0.026144982
RCP4.5	1981	Central	0.080780027	0.080780027	0.080780027
RCP4.5	1982	Central	-0.016934427	-0.016934427	-0.016934427
RCP4.5	1983	Central	-0.290911183	-0.290911183	-0.290911183
RCP4.5	1984	Central	-0.134467871	-0.134467871	-0.134467871
RCP4.5	1985	Central	-0.028481323	-0.028481323	-0.028481323
RCP4.5	1986	Central	0.033555018	0.033555018	0.033555018
RCP4.5	1987	Central	-0.028042183	-0.028042183	-0.028042183
RCP4.5	1988	Central	0.104914142	0.104914142	0.104914142
RCP4.5	1989	Central	0.089930919	0.089930919	0.089930919
RCP4.5	1990	Central	0.126051627	0.126051627	0.126051627
RCP4.5	1991	Central	0.064894918	0.064894918	0.064894918
RCP4.5	1992	Central	-0.278015345	-0.278015345	-0.278015345
RCP4.5	1993	Central	-0.063889335	-0.063889335	-0.063889335
RCP4.5	1994	Central	-0.040856934	-0.040856934	-0.040856934
RCP4.5	1995	Central	0.102513904	0.102513904	0.102513904
RCP4.5	1996	Central	0.247391236	0.247391236	0.247391236
RCP4.5	1997	Central	0.242377378	0.242377378	0.242377378
RCP4.5	1998	Central	0.233232326	0.233232326	0.233232326
RCP4.5	1999	Central	0.183929354	0.183929354	0.183929354
RCP4.5	2000	Central	0.322855678	0.322855678	0.322855678
RCP4.5	2001	Central	0.417197947	0.417197947	0.417197947
RCP4.5	2002	Central	0.3332044	0.3332044	0.3332044
RCP4.5	2003	Central	0.406092584	0.406092584	0.406092584
RCP4.5	2004	Central	0.605370409	0.605370409	0.605370409
RCP4.5	2005	Central	0.421927573	0.421927573	0.421927573
RCP4.5	2006	Central	0.557094733	-0.277010011	1.432154335
RCP4.5	2007	Central	0.386332263	-0.469226441	2.051060515
RCP4.5	2008	Central	0.530834028	-0.144999059	1.153828842
RCP4.5	2009	Central	0.43221006	-0.407976065	1.435213759
RCP4.5	2010	Central	0.512272673	-0.167533682	1.176690313
RCP4.5	2011	Central	0.434628536	-0.545261365	1.272150572
RCP4.5	2012	Central	0.56229649	-0.458076359	1.239138943
RCP4.5	2013	Central	0.688611999	0.012542338	1.69933031
RCP4.5	2014	Central	0.679345592	-0.323228775	1.756796816
RCP4.5	2015	Central	0.67017755	-0.327243339	1.779207436
RCP4.5	2016	Central	0.63461351	-0.146894099	1.359054456
RCP4.5	2017	Central	0.672922357	0.00128086	1.94091412
RCP4.5	2018	Central	0.596024353	-0.526743	1.792274198
RCP4.5	2019	Central	0.682105748	-0.376875847	1.315283005
RCP4.5	2020	Central	0.658541187	0.026924018	1.905857858
RCP4.5	2021	Central	0.620614389	-0.423893196	1.415111207
RCP4.5	2022	Central	0.823477103	-0.72422042	1.779974409
RCP4.5	2023	Central	0.663867014	-0.667722979	1.765259672
RCP4.5	2024	Central	0.789436981	-0.38014075	2.218014639
RCP4.5	2025	Central	0.861458013	0.255354132	2.155600068
RCP4.5	2026	Central	0.81774855	-0.370531951	1.724160394
RCP4.5	2027	Central	0.974076176	-0.554064805	2.155811945
RCP4.5	2028	Central	0.879884115	-0.152277021	1.674915889
RCP4.5	2029	Central	1.031825001	-0.185287897	1.80614519
RCP4.5	2030	Central	1.009447888	0.154036392	1.756773295
RCP4.5	2031	Central	1.023660076	0.043767688	2.281439297
RCP4.5	2032	Central	1.109415429	-0.099739952	2.424289101
RCP4.5	2033	Central	1.040186663	0.347747629	2.065820412
RCP4.5	2034	Central	1.108637885	-0.721088552	2.139447351
RCP4.5	2035	Central	1.054168748	-0.033797795	1.998011441
RCP4.5	2036	Central	1.317971112	0.24011196	2.826399217
RCP4.5	2037	Central	1.257631718	0.453101761	2.123580837
RCP4.5	2038	Central	1.161353452	-0.341489162	2.144519607
RCP4.5	2039	Central	1.130748875	-0.810667244	2.313418448
RCP4.5	2040	Central	1.332348195	0.352250113	2.302206646
RCP4.5	2041	Central	1.232741877	0.3568416	2.778624304
RCP4.5	2042	Central	1.216291108	0.110020134	2.346852702
RCP4.5	2043	Central	1.376082228	0.182689673	2.305736866
RCP4.5	2044	Central	1.305388648	-0.176575531	2.166480882
RCP4.5	2045	Central	1.267552223	-0.306858912	2.311400534
RCP4.5	2046	Central	1.447502433	-0.22359288	2.850364481
RCP4.5	2047	Central	1.443561731	0.16619656	2.232466506
RCP4.5	2048	Central	1.622765969	0.389949195	3.587216619
RCP4.5	2049	Central	1.643049713	0.446776118	3.525350369
RCP4.5	2050	Central	1.61774267	0.6578769	2.770995032
RCP4.5	2051	Central	1.754852678	0.740338326	2.901255833
RCP4.5	2052	Central	1.577802998	0.13422757	2.787184442
RCP4.5	2053	Central	1.579913288	0.405558294	2.750686437
RCP4.5	2054	Central	1.675939214	0.73355487	2.646645717
RCP4.5	2055	Central	1.676478086	0.331549375	2.920120239
RCP4.5	2056	Central	1.724261044	0.518430679	2.679221361
RCP4.5	2057	Central	1.754142686	0.795915814	2.714750489
RCP4.5	2058	Central	1.783479502	0.734658475	2.657591261
RCP4.5	2059	Central	1.718868472	0.028595138	3.122922625
RCP4.5	2060	Central	1.76519423	-0.138723092	3.082201189
RCP4.5	2061	Central	1.740011021	0.52180773	3.270839041
RCP4.5	2062	Central	1.883331333	0.465406255	3.295099165
RCP4.5	2063	Central	1.732962624	0.079190501	3.47638454
RCP4.5	2064	Central	1.814923947	0.87489726	3.121379836
RCP4.5	2065	Central	1.835585915	0.38151193	3.013460598
RCP4.5	2066	Central	1.797039795	-0.145573348	2.99052179
RCP4.5	2067	Central	1.789763681	0.01144927	3.170458942
RCP4.5	2068	Central	1.866260484	0.813879271	3.507636422
RCP4.5	2069	Central	1.917383685	0.727635293	4.035384992
RCP4.5	2070	Central	1.942425653	0.679319773	3.392417394
RCP4.5	2071	Central	1.813505845	0.881279731	3.300999548
RCP4.5	2072	Central	1.939338757	1.083424846	3.429218726
RCP4.5	2073	Central	1.874901669	0.486910658	3.433336971
RCP4.5	2074	Central	1.932137427	0.872944265	3.079150233
RCP4.5	2075	Central	1.921194826	0.728173077	3.404728097
RCP4.5	2076	Central	1.959909652	0.821985737	3.280217146
RCP4.5	2077	Central	2.002073067	0.53727815	3.015852589
RCP4.5	2078	Central	2.107845544	0.742319359	3.506024575
RCP4.5	2079	Central	2.036932109	0.743393986	3.284075907
RCP4.5	2080	Central	1.996584032	0.784984758	3.076818267
RCP4.5	2081	Central	2.001139619	0.65652115	3.561873777
RCP4.5	2082	Central	2.059958731	0.743416754	3.304706458
RCP4.5	2083	Central	1.942406669	0.589844573	3.789279317
RCP4.5	2084	Central	2.124279088	0.56952036	3.527987731
RCP4.5	2085	Central	1.999380517	0.723710108	3.154611433
RCP4.5	2086	Central	2.063534407	0.861291209	3.417192345
RCP4.5	2087	Central	2.01603444	0.23339361	3.640143008
RCP4.5	2088	Central	1.932091575	0.410301445	3.847643949
RCP4.5	2089	Central	2.054608496	0.948954162	3.713193775
RCP4.5	2090	Central	1.997728705	0.552328579	3.849068192
RCP4.5	2091	Central	2.171364883	0.451154787	4.168671346
RCP4.5	2092	Central	2.129342339	0.48713232	3.54199778
RCP4.5	2093	Central	1.930212153	0.053536429	3.929637212
RCP4.5	2094	Central	1.942793253	0.083773709	3.281079143
RCP4.5	2095	Central	2.230980053	0.943887363	3.480933501
RCP4.5	2096	Central	2.211205901	0.783356729	4.12259145
RCP4.5	2097	Central	2.052073625	0.586729264	3.913258693
RCP4.5	2098	Central	2.346382894	0.369986264	4.152308257
RCP4.5	2099	Central	2.300138337	0.165458189	3.7541269
RCP4.5	2100	Central	2.241476366	0.528362374	3.633152567
RCP8.5	1960	Central	-0.049809382	-0.049809382	-0.049809382
RCP8.5	1961	Central	-0.091738145	-0.091738145	-0.091738145
RCP8.5	1962	Central	-0.103197619	-0.103197619	-0.103197619
RCP8.5	1963	Central	-0.269334668	-0.269334668	-0.269334668
RCP8.5	1964	Central	-0.257432535	-0.257432535	-0.257432535
RCP8.5	1965	Central	-0.12430027	-0.12430027	-0.12430027
RCP8.5	1966	Central	-0.194932999	-0.194932999	-0.194932999
RCP8.5	1967	Central	-0.18315678	-0.18315678	-0.18315678
RCP8.5	1968	Central	-0.285060761	-0.285060761	-0.285060761
RCP8.5	1969	Central	-0.316640368	-0.316640368	-0.316640368
RCP8.5	1970	Central	-0.218600222	-0.218600222	-0.218600222
RCP8.5	1971	Central	-0.159413228	-0.159413228	-0.159413228
RCP8.5	1972	Central	-0.114229519	-0.114229519	-0.114229519
RCP8.5	1973	Central	-0.133444681	-0.133444681	-0.133444681
RCP8.5	1974	Central	-0.080040181	-0.080040181	-0.080040181
RCP8.5	1975	Central	-0.115606748	-0.115606748	-0.115606748
RCP8.5	1976	Central	-0.182561225	-0.182561225	-0.182561225
RCP8.5	1977	Central	-0.109416777	-0.109416777	-0.109416777
RCP8.5	1978	Central	-0.11695308	-0.11695308	-0.11695308
RCP8.5	1979	Central	-0.002606668	-0.002606668	-0.002606668
RCP8.5	1980	Central	-0.026144982	-0.026144982	-0.026144982
RCP8.5	1981	Central	0.080780027	0.080780027	0.080780027
RCP8.5	1982	Central	-0.016934427	-0.016934427	-0.016934427
RCP8.5	1983	Central	-0.290911183	-0.290911183	-0.290911183
RCP8.5	1984	Central	-0.134467871	-0.134467871	-0.134467871
RCP8.5	1985	Central	-0.028481323	-0.028481323	-0.028481323
RCP8.5	1986	Central	0.033555018	0.033555018	0.033555018
RCP8.5	1987	Central	-0.028042183	-0.028042183	-0.028042183
RCP8.5	1988	Central	0.104914142	0.104914142	0.104914142
RCP8.5	1989	Central	0.089930919	0.089930919	0.089930919
RCP8.5	1990	Central	0.126051627	0.126051627	0.126051627
RCP8.5	1991	Central	0.064894918	0.064894918	0.064894918
RCP8.5	1992	Central	-0.278015345	-0.278015345	-0.278015345
RCP8.5	1993	Central	-0.063889335	-0.063889335	-0.063889335
RCP8.5	1994	Central	-0.040856934	-0.040856934	-0.040856934
RCP8.5	1995	Central	0.102513904	0.102513904	0.102513904
RCP8.5	1996	Central	0.247391236	0.247391236	0.247391236
RCP8.5	1997	Central	0.242377378	0.242377378	0.242377378
RCP8.5	1998	Central	0.233232326	0.233232326	0.233232326
RCP8.5	1999	Central	0.183929354	0.183929354	0.183929354
RCP8.5	2000	Central	0.322855678	0.322855678	0.322855678
RCP8.5	2001	Central	0.417197947	0.417197947	0.417197947
RCP8.5	2002	Central	0.3332044	0.3332044	0.3332044
RCP8.5	2003	Central	0.406092584	0.406092584	0.406092584
RCP8.5	2004	Central	0.605370409	0.605370409	0.605370409
RCP8.5	2005	Central	0.421927573	0.421927573	0.421927573
RCP8.5	2006	Central	0.576427214	-0.368787634	1.427890072
RCP8.5	2007	Central	0.381328735	-0.32077036	0.927521075
RCP8.5	2008	Central	0.537973579	-0.265472866	1.417842654
RCP8.5	2009	Central	0.522937968	-0.114549338	1.892942571
RCP8.5	2010	Central	0.545500937	-0.230022204	1.5406409
RCP8.5	2011	Central	0.497539777	-0.889069133	1.237680265
RCP8.5	2012	Central	0.535476945	-0.38868527	1.410434668
RCP8.5	2013	Central	0.638147977	-0.055363164	1.412832681
RCP8.5	2014	Central	0.582952349	-0.183017838	1.710003575
RCP8.5	2015	Central	0.619519473	-0.667316913	1.601526042
RCP8.5	2016	Central	0.588170429	-0.714053327	1.279923604
RCP8.5	2017	Central	0.735626243	-0.734255796	1.898404712
RCP8.5	2018	Central	0.680954099	0.090692835	1.773017274
RCP8.5	2019	Central	0.726681731	-0.044765919	1.823085014
RCP8.5	2020	Central	0.791207783	-0.129059913	1.961663217
RCP8.5	2021	Central	0.767327053	-0.004650008	2.045504102
RCP8.5	2022	Central	0.945664898	-0.308423529	1.862994882
RCP8.5	2023	Central	0.874271622	0.060612299	1.809284585
RCP8.5	2024	Central	0.942061044	0.266824289	1.792305246
RCP8.5	2025	Central	1.023189784	0.265855788	1.84792827
RCP8.5	2026	Central	0.969641224	0.213986715	1.588739086
RCP8.5	2027	Central	1.091000173	-0.002051031	2.557937302
RCP8.5	2028	Central	1.032353646	-0.209977232	1.639775704
RCP8.5	2029	Central	0.920656222	-0.220602514	2.049154561
RCP8.5	2030	Central	1.102556645	0.051857406	2.055682297
RCP8.5	2031	Central	1.069895869	-0.144976667	1.852688356
RCP8.5	2032	Central	1.296753766	0.279232086	2.599256736
RCP8.5	2033	Central	1.326886243	0.558937415	2.431606014
RCP8.5	2034	Central	1.395334045	0.535955329	2.331416152
RCP8.5	2035	Central	1.28101147	0.340661222	2.297306563
RCP8.5	2036	Central	1.349244479	-0.352648841	2.598180792
RCP8.5	2037	Central	1.27732032	0.209068568	2.317279467
RCP8.5	2038	Central	1.58068055	0.7847535	2.662229038
RCP8.5	2039	Central	1.50623574	0.499780032	2.545473243
RCP8.5	2040	Central	1.548301515	-0.216483516	3.241005193
RCP8.5	2041	Central	1.749969584	0.82686117	3.030219404
RCP8.5	2042	Central	1.607538292	0.060870465	3.521089681
RCP8.5	2043	Central	1.801367847	0.254032816	3.136156669
RCP8.5	2044	Central	1.766577661	0.118072783	3.489160018
RCP8.5	2045	Central	1.620463606	0.418905427	2.680213383
RCP8.5	2046	Central	1.753840038	-0.478001468	3.20403865
RCP8.5	2047	Central	1.859888618	0.409943173	3.053838251
RCP8.5	2048	Central	1.932691831	0.626208603	3.741377954
RCP8.5	2049	Central	2.180834048	0.918203936	4.464563638
RCP8.5	2050	Central	2.099378548	0.600409454	4.321804531
RCP8.5	2051	Central	2.092292585	0.271971812	3.617482124
RCP8.5	2052	Central	2.074936359	0.617093933	3.468175147
RCP8.5	2053	Central	2.225498914	0.281452281	3.748696184
RCP8.5	2054	Central	2.272641838	0.818368019	3.738765994
RCP8.5	2055	Central	2.389191355	0.956036806	4.229266145
RCP8.5	2056	Central	2.397010797	1.251730769	4.284477269
RCP8.5	2057	Central	2.36930517	0.938501242	3.498476216
RCP8.5	2058	Central	2.31370572	1.015982801	4.871031161
RCP8.5	2059	Central	2.480028904	1.501725689	4.057226027
RCP8.5	2060	Central	2.5283539	1.204268967	5.03463533
RCP8.5	2061	Central	2.61845049	1.272021301	5.176224409
RCP8.5	2062	Central	2.610876097	1.087000226	4.156477871
RCP8.5	2063	Central	2.733403415	1.286421421	3.941859476
RCP8.5	2064	Central	2.540230969	1.211314165	3.96353737
RCP8.5	2065	Central	2.730145151	1.254766295	4.209882207
RCP8.5	2066	Central	2.872367839	0.565312171	4.198673604
RCP8.5	2067	Central	2.820551124	1.369463533	4.400014113
RCP8.5	2068	Central	2.851123087	1.083307617	4.716588514
RCP8.5	2069	Central	2.846141447	1.68924921	4.864276494
RCP8.5	2070	Central	3.061610382	1.794633449	4.429603154
RCP8.5	2071	Central	3.061319206	1.454844573	4.248116438
RCP8.5	2072	Central	3.063264963	1.446574213	4.791299488
RCP8.5	2073	Central	3.053684014	1.899654524	4.766552574
RCP8.5	2074	Central	3.095252562	1.528706533	5.605445582
RCP8.5	2075	Central	3.257087805	1.532287182	5.912875207
RCP8.5	2076	Central	3.176884321	1.258975425	4.671060138
RCP8.5	2077	Central	3.236021678	1.111189598	4.315885895
RCP8.5	2078	Central	3.262510578	1.318178346	5.494669201
RCP8.5	2079	Central	3.442076481	1.857926389	5.052693625
RCP8.5	2080	Central	3.511315906	1.494481033	5.009052386
RCP8.5	2081	Central	3.655359656	1.940130212	6.282270435
RCP8.5	2082	Central	3.528864944	1.450643911	7.045947426
RCP8.5	2083	Central	3.679520756	1.654875809	6.357645454
RCP8.5	2084	Central	3.715047365	1.82133938	6.625348111
RCP8.5	2085	Central	3.731150499	1.66328372	6.466164384
RCP8.5	2086	Central	3.83057402	1.891931356	6.743070525
RCP8.5	2087	Central	3.788952912	1.773749812	6.619439636
RCP8.5	2088	Central	3.779879102	1.402361508	6.322827412
RCP8.5	2089	Central	3.850286257	1.75548171	6.647701716
RCP8.5	2090	Central	3.834909928	2.097074176	6.4163311
RCP8.5	2091	Central	4.070456267	1.582453523	6.817416453
RCP8.5	2092	Central	4.033251449	2.395943851	5.811723807
RCP8.5	2093	Central	4.162829872	2.119403131	6.639249586
RCP8.5	2094	Central	4.123804844	2.290701867	6.415087122
RCP8.5	2095	Central	4.285390536	2.302870315	7.640996726
RCP8.5	2096	Central	4.407228164	1.968786693	7.032157534
RCP8.5	2097	Central	4.314774145	2.070470044	7.682152454
RCP8.5	2098	Central	4.319162424	1.677810477	6.522784322
RCP8.5	2099	Central	4.324593638	2.372962141	6.834714361
RCP8.5	2100	Central	4.588423196	2.055391201	6.869779279
RCP4.5	1960	South	-0.068088089	-0.068088089	-0.068088089
RCP4.5	1961	South	-0.096800785	-0.096800785	-0.096800785
RCP4.5	1962	South	-0.133353868	-0.133353868	-0.133353868
RCP4.5	1963	South	-0.306769022	-0.306769022	-0.306769022
RCP4.5	1964	South	-0.288543909	-0.288543909	-0.288543909
RCP4.5	1965	South	-0.169973866	-0.169973866	-0.169973866
RCP4.5	1966	South	-0.21294397	-0.21294397	-0.21294397
RCP4.5	1967	South	-0.244953479	-0.244953479	-0.244953479
RCP4.5	1968	South	-0.235966979	-0.235966979	-0.235966979
RCP4.5	1969	South	-0.221909371	-0.221909371	-0.221909371
RCP4.5	1970	South	-0.206403024	-0.206403024	-0.206403024
RCP4.5	1971	South	-0.119334376	-0.119334376	-0.119334376
RCP4.5	1972	South	-0.078656945	-0.078656945	-0.078656945
RCP4.5	1973	South	-0.094862034	-0.094862034	-0.094862034
RCP4.5	1974	South	-0.163719267	-0.163719267	-0.163719267
RCP4.5	1975	South	0.049943763	0.049943763	0.049943763
RCP4.5	1976	South	-0.114882446	-0.114882446	-0.114882446
RCP4.5	1977	South	-0.075399021	-0.075399021	-0.075399021
RCP4.5	1978	South	-0.184946802	-0.184946802	-0.184946802
RCP4.5	1979	South	0.077569498	0.077569498	0.077569498
RCP4.5	1980	South	0.031477707	0.031477707	0.031477707
RCP4.5	1981	South	0.026259928	0.026259928	0.026259928
RCP4.5	1982	South	-0.095286241	-0.095286241	-0.095286241
RCP4.5	1983	South	-0.225538179	-0.225538179	-0.225538179
RCP4.5	1984	South	-0.035920595	-0.035920595	-0.035920595
RCP4.5	1985	South	-0.022019606	-0.022019606	-0.022019606
RCP4.5	1986	South	-0.036632029	-0.036632029	-0.036632029
RCP4.5	1987	South	0.0477283	0.0477283	0.0477283
RCP4.5	1988	South	0.024801728	0.024801728	0.024801728
RCP4.5	1989	South	0.038287297	0.038287297	0.038287297
RCP4.5	1990	South	0.222096093	0.222096093	0.222096093
RCP4.5	1991	South	-0.041248378	-0.041248378	-0.041248378
RCP4.5	1992	South	-0.244982122	-0.244982122	-0.244982122
RCP4.5	1993	South	0.025151457	0.025151457	0.025151457
RCP4.5	1994	South	-0.024936948	-0.024936948	-0.024936948
RCP4.5	1995	South	0.121848005	0.121848005	0.121848005
RCP4.5	1996	South	0.248195403	0.248195403	0.248195403
RCP4.5	1997	South	0.30659357	0.30659357	0.30659357
RCP4.5	1998	South	0.137778466	0.137778466	0.137778466
RCP4.5	1999	South	0.128649357	0.128649357	0.128649357
RCP4.5	2000	South	0.32929832	0.32929832	0.32929832
RCP4.5	2001	South	0.304253508	0.304253508	0.304253508
RCP4.5	2002	South	0.374819956	0.374819956	0.374819956
RCP4.5	2003	South	0.309136073	0.309136073	0.309136073
RCP4.5	2004	South	0.455138796	0.455138796	0.455138796
RCP4.5	2005	South	0.485044125	0.485044125	0.485044125
RCP4.5	2006	South	0.540051931	-0.511554026	1.435779634
RCP4.5	2007	South	0.422956588	-0.37300007	1.525070939
RCP4.5	2008	South	0.546353888	-0.228197162	1.650791515
RCP4.5	2009	South	0.412873542	-0.461405158	1.458814999
RCP4.5	2010	South	0.513199821	-0.324779494	1.46966033
RCP4.5	2011	South	0.48882361	-0.252860288	1.188060176
RCP4.5	2012	South	0.488743036	-0.293720646	1.51132024
RCP4.5	2013	South	0.662033977	-0.189614551	1.41896177
RCP4.5	2014	South	0.655960427	-0.323073805	1.577453523
RCP4.5	2015	South	0.668594143	-0.417177104	2.033110498
RCP4.5	2016	South	0.619144759	-0.452600992	1.399935351
RCP4.5	2017	South	0.816067535	0.065763559	2.164373777
RCP4.5	2018	South	0.565001498	-0.221720366	1.635219458
RCP4.5	2019	South	0.595263776	-0.339953523	1.22308953
RCP4.5	2020	South	0.638795804	-0.138043752	1.451305563
RCP4.5	2021	South	0.715698036	-0.18864761	1.500065348
RCP4.5	2022	South	0.679814003	-0.487458415	1.708177942
RCP4.5	2023	South	0.78956096	0.048197512	1.458138105
RCP4.5	2024	South	0.818556102	0.052800531	1.888421512
RCP4.5	2025	South	0.886913702	-0.063645862	2.399353159
RCP4.5	2026	South	0.925912751	0.239016634	1.470796408
RCP4.5	2027	South	1.024298944	0.244557241	2.01295499
RCP4.5	2028	South	0.925101716	-0.234575412	1.828486162
RCP4.5	2029	South	0.964983626	-0.281679131	2.046302768
RCP4.5	2030	South	1.012367706	0.232171512	1.894642857
RCP4.5	2031	South	0.937710272	0.046915362	1.839341278
RCP4.5	2032	South	1.18896484	-0.075670254	2.175146771
RCP4.5	2033	South	1.11445198	0.001332821	1.769187867
RCP4.5	2034	South	1.159162232	0.159592885	1.827292424
RCP4.5	2035	South	1.061042836	-0.086178711	2.259631675
RCP4.5	2036	South	1.189986022	-0.032124336	2.580229941
RCP4.5	2037	South	1.154622514	0.080560176	2.134402782
RCP4.5	2038	South	1.103035951	-0.357546128	2.101828697
RCP4.5	2039	South	1.20852097	-0.043635029	2.204992661
RCP4.5	2040	South	1.258651017	0.361735742	2.346053257
RCP4.5	2041	South	1.407975109	0.650484694	2.242259226
RCP4.5	2042	South	1.298688134	0.324434233	2.244160959
RCP4.5	2043	South	1.362653436	0.366104976	2.443330305
RCP4.5	2044	South	1.353832309	-0.090654179	2.329706458
RCP4.5	2045	South	1.232898815	-0.326687867	2.32973092
RCP4.5	2046	South	1.365295676	-0.126446044	2.109837853
RCP4.5	2047	South	1.312139787	0.394359449	1.938842955
RCP4.5	2048	South	1.459161209	-0.143561644	2.650758317
RCP4.5	2049	South	1.580625549	0.579924518	2.868835616
RCP4.5	2050	South	1.502459313	0.438778306	2.678163964
RCP4.5	2051	South	1.598024919	0.560958904	2.79318563
RCP4.5	2052	South	1.463620564	-0.253505382	2.908521806
RCP4.5	2053	South	1.707783608	0.835633562	2.885555284
RCP4.5	2054	South	1.625152812	0.527935421	2.363960721
RCP4.5	2055	South	1.689427219	0.781215404	3.219458345
RCP4.5	2056	South	1.771315211	0.65839076	2.716043472
RCP4.5	2057	South	1.701132808	0.656826601	3.012455969
RCP4.5	2058	South	1.749172865	0.688323665	2.697020548
RCP4.5	2059	South	1.675280762	0.041625664	2.57959638
RCP4.5	2060	South	1.799831688	0.278826531	3.361364971
RCP4.5	2061	South	1.768537182	0.471724909	3.061158792
RCP4.5	2062	South	1.81739434	0.512373148	3.552983296
RCP4.5	2063	South	1.650602061	0.576545988	2.943706318
RCP4.5	2064	South	1.785985213	0.473886287	3.016227285
RCP4.5	2065	South	1.766266013	0.737813112	2.919543961
RCP4.5	2066	South	1.722560481	0.142255382	3.124410819
RCP4.5	2067	South	1.772868151	-0.193569332	3.4128208
RCP4.5	2068	South	1.751829658	0.868785994	2.927078208
RCP4.5	2069	South	1.814885254	0.595472114	3.864496785
RCP4.5	2070	South	1.845949169	0.734031661	2.951678082
RCP4.5	2071	South	1.79583843	0.799854976	2.774887476
RCP4.5	2072	South	1.942425541	0.667144255	3.52340998
RCP4.5	2073	South	1.842766584	0.855848127	3.214843444
RCP4.5	2074	South	1.901137151	1.011425077	3.45569227
RCP4.5	2075	South	1.976336715	0.904829466	3.818524951
RCP4.5	2076	South	1.96085911	0.629613503	3.287064929
RCP4.5	2077	South	1.902159182	0.559048434	2.891558569
RCP4.5	2078	South	2.008930244	0.511892298	3.744661029
RCP4.5	2079	South	2.065706523	1.076652572	3.850649986
RCP4.5	2080	South	1.976130012	0.646332122	3.686101482
RCP4.5	2081	South	2.049520261	0.702030333	3.515146771
RCP4.5	2082	South	2.047141459	0.742542983	3.753838063
RCP4.5	2083	South	1.998417244	0.389983925	3.06932066
RCP4.5	2084	South	2.068143234	0.322046408	3.54215998
RCP4.5	2085	South	2.085779846	0.812578278	3.290515446
RCP4.5	2086	South	2.058452177	0.803612664	3.553593444
RCP4.5	2087	South	1.913127122	0.274362594	3.255572407
RCP4.5	2088	South	1.864369222	0.406042074	3.555499022
RCP4.5	2089	South	2.092683139	1.044406975	3.673927174
RCP4.5	2090	South	2.037164711	0.536561364	3.878541725
RCP4.5	2091	South	2.064064597	0.234810945	3.889990215
RCP4.5	2092	South	2.077938254	0.760327789	3.489386357
RCP4.5	2093	South	1.985422216	0.462111057	3.388427453
RCP4.5	2094	South	1.992668687	-0.003210442	3.637044311
RCP4.5	2095	South	2.143652877	0.75316676	3.788609869
RCP4.5	2096	South	2.082874466	0.804701915	3.760267682
RCP4.5	2097	South	2.086550918	0.294182975	3.700114621
RCP4.5	2098	South	2.304739868	0.301122798	3.772619164
RCP4.5	2099	South	2.231861746	0.665823316	3.584488748
RCP4.5	2100	South	2.175998298	0.545161448	3.34383317
RCP8.5	1960	South	-0.068088089	-0.068088089	-0.068088089
RCP8.5	1961	South	-0.096800785	-0.096800785	-0.096800785
RCP8.5	1962	South	-0.133353868	-0.133353868	-0.133353868
RCP8.5	1963	South	-0.306769022	-0.306769022	-0.306769022
RCP8.5	1964	South	-0.288543909	-0.288543909	-0.288543909
RCP8.5	1965	South	-0.169973866	-0.169973866	-0.169973866
RCP8.5	1966	South	-0.21294397	-0.21294397	-0.21294397
RCP8.5	1967	South	-0.244953479	-0.244953479	-0.244953479
RCP8.5	1968	South	-0.235966979	-0.235966979	-0.235966979
RCP8.5	1969	South	-0.221909371	-0.221909371	-0.221909371
RCP8.5	1970	South	-0.206403024	-0.206403024	-0.206403024
RCP8.5	1971	South	-0.119334376	-0.119334376	-0.119334376
RCP8.5	1972	South	-0.078656945	-0.078656945	-0.078656945
RCP8.5	1973	South	-0.094862034	-0.094862034	-0.094862034
RCP8.5	1974	South	-0.163719267	-0.163719267	-0.163719267
RCP8.5	1975	South	0.049943763	0.049943763	0.049943763
RCP8.5	1976	South	-0.114882446	-0.114882446	-0.114882446
RCP8.5	1977	South	-0.075399021	-0.075399021	-0.075399021
RCP8.5	1978	South	-0.184946802	-0.184946802	-0.184946802
RCP8.5	1979	South	0.077569498	0.077569498	0.077569498
RCP8.5	1980	South	0.031477707	0.031477707	0.031477707
RCP8.5	1981	South	0.026259928	0.026259928	0.026259928
RCP8.5	1982	South	-0.095286241	-0.095286241	-0.095286241
RCP8.5	1983	South	-0.225538179	-0.225538179	-0.225538179
RCP8.5	1984	South	-0.035920595	-0.035920595	-0.035920595
RCP8.5	1985	South	-0.022019606	-0.022019606	-0.022019606
RCP8.5	1986	South	-0.036632029	-0.036632029	-0.036632029
RCP8.5	1987	South	0.0477283	0.0477283	0.0477283
RCP8.5	1988	South	0.024801728	0.024801728	0.024801728
RCP8.5	1989	South	0.038287297	0.038287297	0.038287297
RCP8.5	1990	South	0.222096093	0.222096093	0.222096093
RCP8.5	1991	South	-0.041248378	-0.041248378	-0.041248378
RCP8.5	1992	South	-0.244982122	-0.244982122	-0.244982122
RCP8.5	1993	South	0.025151457	0.025151457	0.025151457
RCP8.5	1994	South	-0.024936948	-0.024936948	-0.024936948
RCP8.5	1995	South	0.121848005	0.121848005	0.121848005
RCP8.5	1996	South	0.248195403	0.248195403	0.248195403
RCP8.5	1997	South	0.30659357	0.30659357	0.30659357
RCP8.5	1998	South	0.137778466	0.137778466	0.137778466
RCP8.5	1999	South	0.128649357	0.128649357	0.128649357
RCP8.5	2000	South	0.32929832	0.32929832	0.32929832
RCP8.5	2001	South	0.304253508	0.304253508	0.304253508
RCP8.5	2002	South	0.374819956	0.374819956	0.374819956
RCP8.5	2003	South	0.309136073	0.309136073	0.309136073
RCP8.5	2004	South	0.455138796	0.455138796	0.455138796
RCP8.5	2005	South	0.485044125	0.485044125	0.485044125
RCP8.5	2006	South	0.544117152	-0.09273064	1.171453033
RCP8.5	2007	South	0.369226369	-0.439793472	1.248963866
RCP8.5	2008	South	0.596302368	-0.320989656	1.758023833
RCP8.5	2009	South	0.40110414	-0.184310526	1.366214356
RCP8.5	2010	South	0.471296091	-0.356050461	1.376984904
RCP8.5	2011	South	0.533997739	-0.242030333	1.474427244
RCP8.5	2012	South	0.458511672	-0.729877691	1.764946883
RCP8.5	2013	South	0.534029501	-0.167982947	1.401733296
RCP8.5	2014	South	0.601098486	-0.148204501	1.670911378
RCP8.5	2015	South	0.627780712	-0.361081213	1.581982108
RCP8.5	2016	South	0.584943239	-0.669981828	1.641565907
RCP8.5	2017	South	0.77932403	0.088696184	2.007183394
RCP8.5	2018	South	0.620436219	0.010330235	1.520524182
RCP8.5	2019	South	0.710684507	-0.091556472	1.697601342
RCP8.5	2020	South	0.665242809	-0.393949539	1.457226726
RCP8.5	2021	South	0.693337169	-0.153830025	1.376629857
RCP8.5	2022	South	0.932772587	-0.402830584	1.915840089
RCP8.5	2023	South	0.790189991	-0.174310176	1.685061504
RCP8.5	2024	South	0.948803928	0.114999301	1.840700308
RCP8.5	2025	South	0.938965788	-0.031014118	1.851779424
RCP8.5	2026	South	0.950789518	-0.116136427	1.788175846
RCP8.5	2027	South	1.015843572	0.150591627	1.927745317
RCP8.5	2028	South	0.984585097	0.160164943	1.76885274
RCP8.5	2029	South	0.971160452	0.159682346	1.895871191
RCP8.5	2030	South	1.128507765	-0.303827579	2.004947582
RCP8.5	2031	South	0.94531894	-0.134783338	1.948419416
RCP8.5	2032	South	1.147238882	0.055825412	2.478753844
RCP8.5	2033	South	1.182750147	0.34622449	2.11051894
RCP8.5	2034	South	1.293368957	0.283715753	2.257245247
RCP8.5	2035	South	1.213617444	0.249862664	2.544481758
RCP8.5	2036	South	1.240371595	0.113384121	2.024274182
RCP8.5	2037	South	1.32481706	0.206678781	2.307689405
RCP8.5	2038	South	1.476207941	0.463783897	2.285969737
RCP8.5	2039	South	1.447777891	0.569341977	2.399196254
RCP8.5	2040	South	1.341802875	-0.060011881	2.579434582
RCP8.5	2041	South	1.728976771	0.794864062	2.561296477
RCP8.5	2042	South	1.568616845	0.133399497	2.633054585
RCP8.5	2043	South	1.673955916	0.183332401	2.840521387
RCP8.5	2044	South	1.742737342	0.574306682	3.092067375
RCP8.5	2045	South	1.658681769	0.384558988	2.918178641
RCP8.5	2046	South	1.70412358	0.075578697	2.707767682
RCP8.5	2047	South	1.813754006	0.562570939	2.978894674
RCP8.5	2048	South	1.763487509	0.711852111	2.677464006
RCP8.5	2049	South	1.920948595	0.713234554	3.238274042
RCP8.5	2050	South	1.994728399	0.588003215	3.109101552
RCP8.5	2051	South	2.149663275	0.854322407	3.52296128
RCP8.5	2052	South	2.042450952	0.264343724	3.326436958
RCP8.5	2053	South	2.157613286	0.417460512	3.755481199
RCP8.5	2054	South	2.227901474	0.927659002	3.47593584
RCP8.5	2055	South	2.285364694	0.986251747	3.439526139
RCP8.5	2056	South	2.241673851	1.151472603	3.463915642
RCP8.5	2057	South	2.220690847	1.283736371	3.734795918
RCP8.5	2058	South	2.302830584	0.902571988	3.818438985
RCP8.5	2059	South	2.41939608	1.376870282	3.387212399
RCP8.5	2060	South	2.413929071	1.397310945	4.197734834
RCP8.5	2061	South	2.41225618	1.544567724	4.054738608
RCP8.5	2062	South	2.380010334	1.193993221	3.804208834
RCP8.5	2063	South	2.546777203	1.448783198	3.820389992
RCP8.5	2064	South	2.449210681	1.027393067	3.267486721
RCP8.5	2065	South	2.575159277	1.007055144	3.98658967
RCP8.5	2066	South	2.814947869	1.107854697	3.9325
RCP8.5	2067	South	2.745332556	1.563697232	4.067177803
RCP8.5	2068	South	2.724542926	1.233112594	3.935486791
RCP8.5	2069	South	2.734675943	1.509274532	3.856035435
RCP8.5	2070	South	2.856928404	1.649942689	4.157519569
RCP8.5	2071	South	2.876613608	1.645869444	3.872287182
RCP8.5	2072	South	2.967174408	1.244624685	4.684590439
RCP8.5	2073	South	3.101677021	1.867894535	4.169192759
RCP8.5	2074	South	2.9805447	1.262262021	5.048970157
RCP8.5	2075	South	3.082206021	0.866170674	4.491869234
RCP8.5	2076	South	2.939556829	0.749685491	4.292803327
RCP8.5	2077	South	3.106089138	1.529795569	4.262104068
RCP8.5	2078	South	3.160742167	1.720053816	4.811469458
RCP8.5	2079	South	3.223422149	1.856515236	4.99304515
RCP8.5	2080	South	3.300505174	1.858363503	5.146413545
RCP8.5	2081	South	3.470794548	1.876948211	5.043494898
RCP8.5	2082	South	3.45281708	1.722184792	4.811438706
RCP8.5	2083	South	3.470867871	1.673175846	5.079902502
RCP8.5	2084	South	3.384947108	1.742032429	5.963601132
RCP8.5	2085	South	3.390224774	1.416113014	5.163861476
RCP8.5	2086	South	3.576207054	1.537719458	5.545414104
RCP8.5	2087	South	3.577307425	1.827192829	5.404843095
RCP8.5	2088	South	3.525941419	2.046276209	5.627835826
RCP8.5	2089	South	3.607839757	2.046615879	5.604582401
RCP8.5	2090	South	3.703016557	1.722870422	5.477249091
RCP8.5	2091	South	3.898721956	1.831113014	5.877483576
RCP8.5	2092	South	3.935453255	1.98103858	5.320191851
RCP8.5	2093	South	3.896444809	2.05943598	5.455593374
RCP8.5	2094	South	3.812779514	2.022509785	5.732718409
RCP8.5	2095	South	4.056045394	2.42062203	6.159348616
RCP8.5	2096	South	4.000185486	1.929785784	6.142413335
RCP8.5	2097	South	4.070877281	2.171873078	5.570937937
RCP8.5	2098	South	4.011671667	1.737001677	5.582812413
RCP8.5	2099	South	4.099876705	1.996963936	5.523116438
RCP8.5	2100	South	4.318761922	2.391497414	5.866522924
RCP4.5	1960	Southwest	-0.076800687	-0.076800687	-0.076800687
RCP4.5	1961	Southwest	-0.100663117	-0.100663117	-0.100663117
RCP4.5	1962	Southwest	-0.08005688	-0.08005688	-0.08005688
RCP4.5	1963	Southwest	-0.235046363	-0.235046363	-0.235046363
RCP4.5	1964	Southwest	-0.262101742	-0.262101742	-0.262101742
RCP4.5	1965	Southwest	-0.225629909	-0.225629909	-0.225629909
RCP4.5	1966	Southwest	-0.206938577	-0.206938577	-0.206938577
RCP4.5	1967	Southwest	-0.227119756	-0.227119756	-0.227119756
RCP4.5	1968	Southwest	-0.228758494	-0.228758494	-0.228758494
RCP4.5	1969	Southwest	-0.258139761	-0.258139761	-0.258139761
RCP4.5	1970	Southwest	-0.158203154	-0.158203154	-0.158203154
RCP4.5	1971	Southwest	-0.131552241	-0.131552241	-0.131552241
RCP4.5	1972	Southwest	-0.109628976	-0.109628976	-0.109628976
RCP4.5	1973	Southwest	-0.061464807	-0.061464807	-0.061464807
RCP4.5	1974	Southwest	-0.115863231	-0.115863231	-0.115863231
RCP4.5	1975	Southwest	-0.108278327	-0.108278327	-0.108278327
RCP4.5	1976	Southwest	-0.212843074	-0.212843074	-0.212843074
RCP4.5	1977	Southwest	-0.064036173	-0.064036173	-0.064036173
RCP4.5	1978	Southwest	-0.11092705	-0.11092705	-0.11092705
RCP4.5	1979	Southwest	-0.00369198	-0.00369198	-0.00369198
RCP4.5	1980	Southwest	0.022161805	0.022161805	0.022161805
RCP4.5	1981	Southwest	0.007896346	0.007896346	0.007896346
RCP4.5	1982	Southwest	-0.117886991	-0.117886991	-0.117886991
RCP4.5	1983	Southwest	-0.207007312	-0.207007312	-0.207007312
RCP4.5	1984	Southwest	-0.011819027	-0.011819027	-0.011819027
RCP4.5	1985	Southwest	-0.054325727	-0.054325727	-0.054325727
RCP4.5	1986	Southwest	-0.017676387	-0.017676387	-0.017676387
RCP4.5	1987	Southwest	0.014927811	0.014927811	0.014927811
RCP4.5	1988	Southwest	0.081594032	0.081594032	0.081594032
RCP4.5	1989	Southwest	0.089473661	0.089473661	0.089473661
RCP4.5	1990	Southwest	0.156358543	0.156358543	0.156358543
RCP4.5	1991	Southwest	0.044398948	0.044398948	0.044398948
RCP4.5	1992	Southwest	-0.238547259	-0.238547259	-0.238547259
RCP4.5	1993	Southwest	0.034607515	0.034607515	0.034607515
RCP4.5	1994	Southwest	-0.023587403	-0.023587403	-0.023587403
RCP4.5	1995	Southwest	0.094526835	0.094526835	0.094526835
RCP4.5	1996	Southwest	0.203007516	0.203007516	0.203007516
RCP4.5	1997	Southwest	0.205369982	0.205369982	0.205369982
RCP4.5	1998	Southwest	0.172794053	0.172794053	0.172794053
RCP4.5	1999	Southwest	0.267566554	0.267566554	0.267566554
RCP4.5	2000	Southwest	0.304891649	0.304891649	0.304891649
RCP4.5	2001	Southwest	0.372952369	0.372952369	0.372952369
RCP4.5	2002	Southwest	0.383247017	0.383247017	0.383247017
RCP4.5	2003	Southwest	0.269386253	0.269386253	0.269386253
RCP4.5	2004	Southwest	0.424915533	0.424915533	0.424915533
RCP4.5	2005	Southwest	0.498517989	0.498517989	0.498517989
RCP4.5	2006	Southwest	0.512680164	-0.321190915	1.320079595
RCP4.5	2007	Southwest	0.441266559	-0.475295236	1.163560138
RCP4.5	2008	Southwest	0.438256341	-0.027163367	1.044062923
RCP4.5	2009	Southwest	0.458913357	-0.210709205	1.084650384
RCP4.5	2010	Southwest	0.550118553	-0.36152736	1.037265919
RCP4.5	2011	Southwest	0.532847257	-0.281912728	1.204069886
RCP4.5	2012	Southwest	0.487632363	-0.182532365	1.069676351
RCP4.5	2013	Southwest	0.610839955	-0.065821918	1.492355675
RCP4.5	2014	Southwest	0.680244504	-0.00996613	1.563622422
RCP4.5	2015	Southwest	0.675290914	-0.116055434	1.602790155
RCP4.5	2016	Southwest	0.650548799	-0.173601912	1.357586934
RCP4.5	2017	Southwest	0.685992102	-0.16925128	1.626062961
RCP4.5	2018	Southwest	0.603819649	-0.185969818	1.153867229
RCP4.5	2019	Southwest	0.687748745	-0.469023596	1.490113653
RCP4.5	2020	Southwest	0.709991291	0.111023258	1.333997253
RCP4.5	2021	Southwest	0.761867816	-0.554404825	1.388338665
RCP4.5	2022	Southwest	0.756829363	0.226685797	1.451767838
RCP4.5	2023	Southwest	0.799523854	-0.037654298	1.547749887
RCP4.5	2024	Southwest	0.805527253	0.143653282	1.44281537
RCP4.5	2025	Southwest	0.860578449	-0.155558483	1.481810929
RCP4.5	2026	Southwest	0.873729248	0.249751054	1.476313413
RCP4.5	2027	Southwest	0.985708654	0.436575342	1.648120202
RCP4.5	2028	Southwest	0.90079257	0.097270059	1.476341261
RCP4.5	2029	Southwest	0.98026902	0.336696899	1.692647336
RCP4.5	2030	Southwest	0.999437714	0.192040306	1.693416566
RCP4.5	2031	Southwest	0.963675492	0.017534058	1.75175128
RCP4.5	2032	Southwest	1.123202868	0.063982952	1.755082982
RCP4.5	2033	Southwest	1.046841667	0.313711426	1.864548397
RCP4.5	2034	Southwest	1.076076785	-0.183329821	1.635171986
RCP4.5	2035	Southwest	1.085601284	0.315749849	1.69570356
RCP4.5	2036	Southwest	1.11036221	0.201222716	2.266119411
RCP4.5	2037	Southwest	1.231893844	0.389288537	1.857598036
RCP4.5	2038	Southwest	1.163083778	-0.034752559	2.075777886
RCP4.5	2039	Southwest	1.172965306	-0.092431883	2.185202092
RCP4.5	2040	Southwest	1.246483933	0.137470834	2.259443399
RCP4.5	2041	Southwest	1.282124222	0.035606465	2.166078203
RCP4.5	2042	Southwest	1.251270954	0.435942722	1.876109439
RCP4.5	2043	Southwest	1.37929355	0.436972377	2.443738522
RCP4.5	2044	Southwest	1.409556817	0.205744581	2.21071278
RCP4.5	2045	Southwest	1.307140902	-0.00753594	2.037375997
RCP4.5	2046	Southwest	1.346515572	-0.04784002	2.127281349
RCP4.5	2047	Southwest	1.368153252	0.360258731	2.019769682
RCP4.5	2048	Southwest	1.472661018	0.660817778	2.137178045
RCP4.5	2049	Southwest	1.507435405	0.587909642	2.661776682
RCP4.5	2050	Southwest	1.450986323	0.623270172	2.525193625
RCP4.5	2051	Southwest	1.56188215	0.41118941	2.55479565
RCP4.5	2052	Southwest	1.451479652	0.221160808	2.283995747
RCP4.5	2053	Southwest	1.600995032	0.755869712	2.621547117
RCP4.5	2054	Southwest	1.555642311	0.611245296	2.176425373
RCP4.5	2055	Southwest	1.619804332	0.683914459	2.882694378
RCP4.5	2056	Southwest	1.619364187	0.394162841	2.54222264
RCP4.5	2057	Southwest	1.650130864	0.768811531	3.071360831
RCP4.5	2058	Southwest	1.671260994	0.50468369	2.665518779
RCP4.5	2059	Southwest	1.727666125	0.355165212	2.940300881
RCP4.5	2060	Southwest	1.773418146	0.503959055	3.010792752
RCP4.5	2061	Southwest	1.712787716	0.421871707	2.739357218
RCP4.5	2062	Southwest	1.766366765	0.60867812	3.062337423
RCP4.5	2063	Southwest	1.662677899	0.741353681	2.480664986
RCP4.5	2064	Southwest	1.750556816	0.080665738	2.678952657
RCP4.5	2065	Southwest	1.690588952	0.882720345	2.567863917
RCP4.5	2066	Southwest	1.662381777	0.447269118	2.796831251
RCP4.5	2067	Southwest	1.759000512	0.191032478	2.887516935
RCP4.5	2068	Southwest	1.722769262	0.766473355	2.587827789
RCP4.5	2069	Southwest	1.806556445	0.781423679	3.35502672
RCP4.5	2070	Southwest	1.778546409	0.955742511	2.987963081
RCP4.5	2071	Southwest	1.868965284	0.962411185	3.248422776
RCP4.5	2072	Southwest	1.831709641	0.728179851	2.719385443
RCP4.5	2073	Southwest	1.770051383	0.919004215	3.363476968
RCP4.5	2074	Southwest	1.854054463	0.767075117	2.830683614
RCP4.5	2075	Southwest	1.892035353	0.974026419	3.036165513
RCP4.5	2076	Southwest	1.89252254	0.70262739	2.940290531
RCP4.5	2077	Southwest	1.872270442	0.559906857	3.066031913
RCP4.5	2078	Southwest	1.928064188	0.696008204	3.038406405
RCP4.5	2079	Southwest	1.987004433	1.113943249	3.393932523
RCP4.5	2080	Southwest	1.933764764	0.920642782	3.631349165
RCP4.5	2081	Southwest	1.956719567	0.651898615	3.140612675
RCP4.5	2082	Southwest	1.945817953	1.00757602	3.089522053
RCP4.5	2083	Southwest	1.908118629	0.695228436	2.983979941
RCP4.5	2084	Southwest	1.940516414	0.597265355	3.260683614
RCP4.5	2085	Southwest	1.968139361	0.764860003	3.03049714
RCP4.5	2086	Southwest	1.977915703	0.596650421	3.055216581
RCP4.5	2087	Southwest	1.899948247	0.394837235	3.100133599
RCP4.5	2088	Southwest	1.851769975	0.513640298	3.104100181
RCP4.5	2089	Southwest	2.014419623	0.496377013	3.470245371
RCP4.5	2090	Southwest	1.894106908	0.315043843	2.835730092
RCP4.5	2091	Southwest	1.970090059	0.288628443	3.110162013
RCP4.5	2092	Southwest	1.952252814	0.587312773	3.073759597
RCP4.5	2093	Southwest	1.924840931	0.851362148	2.861556149
RCP4.5	2094	Southwest	1.953126357	0.652632094	3.078934405
RCP4.5	2095	Southwest	2.052821525	0.741242661	3.289546703
RCP4.5	2096	Southwest	1.992827547	0.881926652	3.245949496
RCP4.5	2097	Southwest	1.970925692	0.248091036	3.155563375
RCP4.5	2098	Southwest	2.172110015	0.720280935	3.61249285
RCP4.5	2099	Southwest	2.089652642	0.854680491	3.366736791
RCP4.5	2100	Southwest	2.009344806	0.837795988	3.286978586
RCP8.5	1960	Southwest	-0.076800687	-0.076800687	-0.076800687
RCP8.5	1961	Southwest	-0.100663117	-0.100663117	-0.100663117
RCP8.5	1962	Southwest	-0.08005688	-0.08005688	-0.08005688
RCP8.5	1963	Southwest	-0.235046363	-0.235046363	-0.235046363
RCP8.5	1964	Southwest	-0.262101742	-0.262101742	-0.262101742
RCP8.5	1965	Southwest	-0.225629909	-0.225629909	-0.225629909
RCP8.5	1966	Southwest	-0.206938577	-0.206938577	-0.206938577
RCP8.5	1967	Southwest	-0.227119756	-0.227119756	-0.227119756
RCP8.5	1968	Southwest	-0.228758494	-0.228758494	-0.228758494
RCP8.5	1969	Southwest	-0.258139761	-0.258139761	-0.258139761
RCP8.5	1970	Southwest	-0.158203154	-0.158203154	-0.158203154
RCP8.5	1971	Southwest	-0.131552241	-0.131552241	-0.131552241
RCP8.5	1972	Southwest	-0.109628976	-0.109628976	-0.109628976
RCP8.5	1973	Southwest	-0.061464807	-0.061464807	-0.061464807
RCP8.5	1974	Southwest	-0.115863231	-0.115863231	-0.115863231
RCP8.5	1975	Southwest	-0.108278327	-0.108278327	-0.108278327
RCP8.5	1976	Southwest	-0.212843074	-0.212843074	-0.212843074
RCP8.5	1977	Southwest	-0.064036173	-0.064036173	-0.064036173
RCP8.5	1978	Southwest	-0.11092705	-0.11092705	-0.11092705
RCP8.5	1979	Southwest	-0.00369198	-0.00369198	-0.00369198
RCP8.5	1980	Southwest	0.022161805	0.022161805	0.022161805
RCP8.5	1981	Southwest	0.007896346	0.007896346	0.007896346
RCP8.5	1982	Southwest	-0.117886991	-0.117886991	-0.117886991
RCP8.5	1983	Southwest	-0.207007312	-0.207007312	-0.207007312
RCP8.5	1984	Southwest	-0.011819027	-0.011819027	-0.011819027
RCP8.5	1985	Southwest	-0.054325727	-0.054325727	-0.054325727
RCP8.5	1986	Southwest	-0.017676387	-0.017676387	-0.017676387
RCP8.5	1987	Southwest	0.014927811	0.014927811	0.014927811
RCP8.5	1988	Southwest	0.081594032	0.081594032	0.081594032
RCP8.5	1989	Southwest	0.089473661	0.089473661	0.089473661
RCP8.5	1990	Southwest	0.156358543	0.156358543	0.156358543
RCP8.5	1991	Southwest	0.044398948	0.044398948	0.044398948
RCP8.5	1992	Southwest	-0.238547259	-0.238547259	-0.238547259
RCP8.5	1993	Southwest	0.034607515	0.034607515	0.034607515
RCP8.5	1994	Southwest	-0.023587403	-0.023587403	-0.023587403
RCP8.5	1995	Southwest	0.094526835	0.094526835	0.094526835
RCP8.5	1996	Southwest	0.203007516	0.203007516	0.203007516
RCP8.5	1997	Southwest	0.205369982	0.205369982	0.205369982
RCP8.5	1998	Southwest	0.172794053	0.172794053	0.172794053
RCP8.5	1999	Southwest	0.267566554	0.267566554	0.267566554
RCP8.5	2000	Southwest	0.304891649	0.304891649	0.304891649
RCP8.5	2001	Southwest	0.372952369	0.372952369	0.372952369
RCP8.5	2002	Southwest	0.383247017	0.383247017	0.383247017
RCP8.5	2003	Southwest	0.269386253	0.269386253	0.269386253
RCP8.5	2004	Southwest	0.424915533	0.424915533	0.424915533
RCP8.5	2005	Southwest	0.498517989	0.498517989	0.498517989
RCP8.5	2006	Southwest	0.51001795	-0.038439711	1.206751656
RCP8.5	2007	Southwest	0.44022314	-0.36812246	0.931097584
RCP8.5	2008	Southwest	0.541646268	-0.130432975	1.191993452
RCP8.5	2009	Southwest	0.510162026	-0.03230995	1.354725651
RCP8.5	2010	Southwest	0.486571196	-0.295785601	1.233568418
RCP8.5	2011	Southwest	0.502116581	-0.184953334	1.241291209
RCP8.5	2012	Southwest	0.444795992	-0.604337084	1.085032553
RCP8.5	2013	Southwest	0.513593007	-0.154854734	1.121923641
RCP8.5	2014	Southwest	0.589644799	-0.138831289	1.515943663
RCP8.5	2015	Southwest	0.587436224	-0.263686964	1.230468915
RCP8.5	2016	Southwest	0.614165623	-0.112010387	1.28650779
RCP8.5	2017	Southwest	0.700699064	-0.400120051	1.720964737
RCP8.5	2018	Southwest	0.666144324	0.083066762	1.633897524
RCP8.5	2019	Southwest	0.694057829	-0.049012306	1.29834224
RCP8.5	2020	Southwest	0.717036199	0.236427254	1.51993019
RCP8.5	2021	Southwest	0.669214775	0.215234269	1.12293862
RCP8.5	2022	Southwest	0.891552117	0.032404975	1.392091675
RCP8.5	2023	Southwest	0.870718943	0.331261478	1.3848521
RCP8.5	2024	Southwest	0.911255746	0.366910281	1.689498156
RCP8.5	2025	Southwest	0.872936657	0.246156292	1.670805171
RCP8.5	2026	Southwest	0.958726042	0.036110756	1.525409642
RCP8.5	2027	Southwest	0.952623929	0.364900647	1.662844159
RCP8.5	2028	Southwest	0.944525575	0.205448593	1.522710372
RCP8.5	2029	Southwest	0.915978474	0.311368922	1.714506624
RCP8.5	2030	Southwest	1.036006161	0.252982086	1.804715866
RCP8.5	2031	Southwest	0.987056051	0.005203598	1.639717748
RCP8.5	2032	Southwest	1.147718255	0.271595853	2.027973807
RCP8.5	2033	Southwest	1.187439101	0.631957135	1.978289365
RCP8.5	2034	Southwest	1.233136982	0.580601573	1.875318945
RCP8.5	2035	Southwest	1.20696733	0.340357519	2.021814128
RCP8.5	2036	Southwest	1.251295301	0.257223393	2.127976441
RCP8.5	2037	Southwest	1.291331457	0.255130589	1.983806262
RCP8.5	2038	Southwest	1.40955921	0.345563187	2.157846982
RCP8.5	2039	Southwest	1.406252359	0.398035902	2.201904825
RCP8.5	2040	Southwest	1.441763699	0.470582944	2.287044257
RCP8.5	2041	Southwest	1.643485597	0.387248984	2.436514
RCP8.5	2042	Southwest	1.442081125	0.073610003	2.241619374
RCP8.5	2043	Southwest	1.595329449	0.149651137	2.389049187
RCP8.5	2044	Southwest	1.661847749	0.196008957	2.443390223
RCP8.5	2045	Southwest	1.55387321	0.277287747	2.420755306
RCP8.5	2046	Southwest	1.6423028	0.339638906	2.354965001
RCP8.5	2047	Southwest	1.76683492	0.381945281	2.552304305
RCP8.5	2048	Southwest	1.791160654	0.959161335	2.616029279
RCP8.5	2049	Southwest	1.853064107	0.808671158	2.669678985
RCP8.5	2050	Southwest	1.8722026	0.914728285	2.662770397
RCP8.5	2051	Southwest	2.003102232	0.874264828	3.077699834
RCP8.5	2052	Southwest	2.033911898	0.760689071	2.968114557
RCP8.5	2053	Southwest	1.988777446	0.561548811	2.727962893
RCP8.5	2054	Southwest	2.105890774	1.175044031	2.88370992
RCP8.5	2055	Southwest	2.185306727	1.083352777	3.198084073
RCP8.5	2056	Southwest	2.153819427	1.192097509	3.235755683
RCP8.5	2057	Southwest	2.175040147	0.987978323	3.071781198
RCP8.5	2058	Southwest	2.20171079	1.060613051	3.056627653
RCP8.5	2059	Southwest	2.262951731	1.030046666	3.090083358
RCP8.5	2060	Southwest	2.380766281	1.287754968	3.870255908
RCP8.5	2061	Southwest	2.294569861	1.316758618	3.481327337
RCP8.5	2062	Southwest	2.355540566	1.273808332	3.329415738
RCP8.5	2063	Southwest	2.438605883	1.398199985	3.297159228
RCP8.5	2064	Southwest	2.460541998	1.26742398	3.370087686
RCP8.5	2065	Southwest	2.554786228	1.359006849	3.418134691
RCP8.5	2066	Southwest	2.637681804	1.277187641	3.430978662
RCP8.5	2067	Southwest	2.613991796	1.411254704	3.36751844
RCP8.5	2068	Southwest	2.613124637	1.225244242	3.608014828
RCP8.5	2069	Southwest	2.742224851	1.636187716	3.690106879
RCP8.5	2070	Southwest	2.758219467	1.644082869	3.824056526
RCP8.5	2071	Southwest	2.811211533	1.36655502	3.778323611
RCP8.5	2072	Southwest	2.898977435	1.462595213	3.678019532
RCP8.5	2073	Southwest	2.978935083	1.687670857	3.904140825
RCP8.5	2074	Southwest	2.872232748	1.48328673	3.791876411
RCP8.5	2075	Southwest	3.069584525	1.308337348	3.902103906
RCP8.5	2076	Southwest	2.946008043	1.206454162	4.271582869
RCP8.5	2077	Southwest	3.118607308	1.419550278	4.437552311
RCP8.5	2078	Southwest	3.07736544	1.422427932	4.421034548
RCP8.5	2079	Southwest	3.19843545	1.802384841	4.315248005
RCP8.5	2080	Southwest	3.145786952	1.373573122	4.471846869
RCP8.5	2081	Southwest	3.35778699	1.764309047	4.505310665
RCP8.5	2082	Southwest	3.321722066	1.579026231	4.508970157
RCP8.5	2083	Southwest	3.366751448	1.603523634	4.473073912
RCP8.5	2084	Southwest	3.376156568	1.528253425	5.219280446
RCP8.5	2085	Southwest	3.43605704	1.561397336	4.680507677
RCP8.5	2086	Southwest	3.547085654	1.586609213	5.024243753
RCP8.5	2087	Southwest	3.557866524	1.447069848	5.092207587
RCP8.5	2088	Southwest	3.485864807	1.422703786	4.974548397
RCP8.5	2089	Southwest	3.561170748	1.721890336	5.381118847
RCP8.5	2090	Southwest	3.653819562	2.078195469	5.078600406
RCP8.5	2091	Southwest	3.777127199	1.360359401	5.470890787
RCP8.5	2092	Southwest	3.85700286	1.71633016	5.312747441
RCP8.5	2093	Southwest	3.840805829	2.310422249	5.197847546
RCP8.5	2094	Southwest	3.79860044	2.074653959	5.688514978
RCP8.5	2095	Southwest	3.952957416	2.402926389	5.601951302
RCP8.5	2096	Southwest	3.978411768	2.220855788	5.612383712
RCP8.5	2097	Southwest	4.056855995	2.433235361	5.689736188
RCP8.5	2098	Southwest	3.936740063	2.137232801	5.165912238
RCP8.5	2099	Southwest	4.016332767	2.508213721	5.138185308
RCP8.5	2100	Southwest	4.148546938	2.58317891	5.467834186
RCP4.5	1960	National	-0.059561491	-0.059561491	-0.059561491
RCP4.5	1961	National	-0.119944992	-0.119944992	-0.119944992
RCP4.5	1962	National	-0.131627901	-0.131627901	-0.131627901
RCP4.5	1963	National	-0.282422407	-0.282422407	-0.282422407
RCP4.5	1964	National	-0.293726305	-0.293726305	-0.293726305
RCP4.5	1965	National	-0.208129411	-0.208129411	-0.208129411
RCP4.5	1966	National	-0.236883075	-0.236883075	-0.236883075
RCP4.5	1967	National	-0.27012761	-0.27012761	-0.27012761
RCP4.5	1968	National	-0.317758073	-0.317758073	-0.317758073
RCP4.5	1969	National	-0.346338253	-0.346338253	-0.346338253
RCP4.5	1970	National	-0.248445743	-0.248445743	-0.248445743
RCP4.5	1971	National	-0.183052946	-0.183052946	-0.183052946
RCP4.5	1972	National	-0.146411243	-0.146411243	-0.146411243
RCP4.5	1973	National	-0.177016746	-0.177016746	-0.177016746
RCP4.5	1974	National	-0.1441815	-0.1441815	-0.1441815
RCP4.5	1975	National	-0.145860828	-0.145860828	-0.145860828
RCP4.5	1976	National	-0.206630468	-0.206630468	-0.206630468
RCP4.5	1977	National	-0.119170854	-0.119170854	-0.119170854
RCP4.5	1978	National	-0.115275271	-0.115275271	-0.115275271
RCP4.5	1979	National	0.011960473	0.011960473	0.011960473
RCP4.5	1980	National	-0.021196484	-0.021196484	-0.021196484
RCP4.5	1981	National	0.038653485	0.038653485	0.038653485
RCP4.5	1982	National	-0.055015814	-0.055015814	-0.055015814
RCP4.5	1983	National	-0.318043136	-0.318043136	-0.318043136
RCP4.5	1984	National	-0.073867306	-0.073867306	-0.073867306
[truncated: 257 more rows]
