# Supplementary material for: Projecting heat-related excess mortality under climate change scenarios in China
Source: Nat Commun. 2021 Feb 15;12:1039. doi: 10.1038/s41467-021-21305-1 (PMC7884743; doi:10.1038/s41467-021-21305-1)
Supplement: Supplementary file 6 — Supplementary Data 3 [file 41467_2021_21305_MOESM6_ESM.csv]

RCP	Years	Non-accidental mortality_Estimate	Non-accidental mortality_Lower limit	Non-accidental mortality_Upper limit	Cardiovascular mortality_Estimate	Cardiovascular mortality_Lower limit	Cardiovascular mortality_Upper limit	Stroke mortality_Estimate	Stroke mortality_Lower limit	Stroke mortality_Upper limit	IHD mortality_Estimate	IHD mortality_Lower limit	IHD mortality_Upper limit	Respiratory mortality_Estimate	Respiratory mortality_Lower limit	Respiratory mortality_Upper limit	COPD mortality_Estimate	COPD mortality_Lower limit	COPD mortality_Upper limit	Male_Estimate	Male_Lower limit	Male_Upper limit	Female_Estimate	Female_Lower limit	Female_Upper limit	Age, 0-74yrs_Estimate	Age, 0-74yrs_Lower limit	Age, 0-74yrs_Upper limit	Age,75+yrs_Estimate	Age,75+yrs_Lower limit	Age,75+yrs_Upper limit	Illiterate_Estimate	Illiterate_Lower limit	Illiterate_Upper limit	Primary school or higher_Estimate	Primary school or higher_Lower limit	Primary school or higher_Upper limit
RCP4.5	2010s	1.8	0.2	3.3	1.7	0.8	2.4	1.7	0.3	2.9	1.5	0.3	2.6	2.8	-1.5	6.2	1.9	-1	4	1.3	0.9	1.7	2.2	-0.2	4.2	1.7	-0.4	3.6	1.8	0.8	2.8	1.9	-0.1	3.7	1.9	-0.2	3.8
RCP4.5	2030s	2.2	0.4	3.9	2.1	1	3.2	2.2	0.4	3.7	2	0.4	3.4	3.3	-1.5	7.1	2.3	-0.9	4.6	1.7	1	2.3	2.6	0.1	4.9	2	-0.1	3.9	2.3	1	3.6	2.4	-0.1	4.6	2.3	0.1	4.2
RCP4.5	2050s	2.6	0.5	4.6	2.7	1.2	4.2	2.7	0.6	4.7	2.4	0.5	4.4	3.9	-1.4	8.3	2.7	-0.9	5.4	2.1	1.1	3.2	3.1	0.3	5.7	2.3	0.1	4.4	2.9	1.2	4.7	2.9	-0.1	5.7	2.7	0.4	4.6
RCP4.5	2070s	2.9	0.5	5.3	3.1	1.3	5.1	3	0.6	5.6	2.8	0.5	5.2	4.4	-1.3	9.1	3	-1	6.1	2.4	1.1	4	3.5	0.5	6.3	2.6	0.2	4.7	3.3	1.4	5.6	3.3	-0.1	6.6	2.9	0.6	5.1
RCP4.5	2090s	3.1	0.6	5.5	3.2	1.3	5.3	3.2	0.6	5.9	2.9	0.5	5.5	4.5	-1.3	9.4	3.1	-1	6.3	2.5	1.1	4.2	3.7	0.5	6.6	2.7	0.3	4.9	3.5	1.4	5.9	3.5	-0.1	6.9	3	0.7	5.2
RCP8.5	2010s	1.9	0.2	3.3	1.7	0.8	2.5	1.8	0.3	3	1.6	0.3	2.7	2.8	-1.5	6.3	1.9	-0.9	4	1.3	0.9	1.8	2.2	-0.1	4.3	1.7	-0.3	3.6	1.9	0.8	2.9	2	-0.1	3.7	1.9	-0.2	3.8
RCP8.5	2030s	2.4	0.4	4.1	2.3	1.1	3.5	2.3	0.5	4	2.1	0.5	3.7	3.5	-1.4	7.5	2.4	-0.9	4.9	1.8	1.1	2.6	2.8	0.2	5.1	2.1	0	4.1	2.5	1.1	3.9	2.6	-0.1	4.9	2.4	0.2	4.3
RCP8.5	2050s	3.2	0.6	5.6	3.4	1.4	5.3	3.3	0.7	5.9	3	0.5	5.5	4.7	-1.3	9.5	3.2	-1.1	6.4	2.6	1.2	4.2	3.8	0.6	6.6	2.8	0.4	4.9	3.6	1.5	5.9	3.6	-0.1	6.9	3.2	0.8	5.3
RCP8.5	2070s	4.2	0.7	7.5	4.7	1.8	7.5	4.6	0.7	8.2	4.2	0.5	7.7	6.1	-1.4	11.9	4.2	-1.3	8.2	3.6	1.3	6.1	5	1	8.5	3.6	0.7	6.2	5	2	8.1	4.8	-0.3	9.3	4.1	1.4	6.7
RCP8.5	2090s	5.5	0.5	9.9	6.3	2.3	10.2	6.1	0.7	11	5.7	0.5	10.4	7.7	-1.6	14.7	5.5	-1.7	10.3	4.8	1.3	8.5	6.5	1.3	10.9	4.6	0.8	8	6.6	2.5	10.8	6.4	-0.5	12.1	5.3	2	8.7
