# Supplementary material for: Projecting heat-related excess mortality under climate change scenarios in China
Source: Nat Commun. 2021 Feb 15;12:1039. doi: 10.1038/s41467-021-21305-1 (PMC7884743; doi:10.1038/s41467-021-21305-1)
Supplement: Supplementary file 7 — Supplementary Data 4 [file 41467_2021_21305_MOESM7_ESM.csv]

RCP	Years	Population scenario	Age, 0-74yrs_Estimate	Age, 0-74yrs_Lower limit	Age, 0-74yrs_Upper limit	Age,75+yrs_Estimate	Age,75+yrs_Lower limit	Age,75+yrs_Upper limit	Total_Estimate	Total_Lower limit	Total_Upper limit
RCP4.5	2030	no change	43435	-2996	85686	47401	20943	72954	90836	17947	158640
RCP4.5	2030	SSP1	42574	-2936	83987	128758	56888	198168	171332	53952	282155
RCP4.5	2030	SSP2	43086	-2972	84997	121261	53575	186629	164346	50604	271626
RCP4.5	2030	SSP3	43538	-3003	85888	113339	50075	174436	156876	47073	260325
RCP4.5	2030	SSP4	42486	-2930	83814	121862	53841	187554	164348	50911	271368
RCP4.5	2030	SSP5	42551	-2935	83942	129069	57025	198647	171620	54091	282589
RCP8.5	2030	no change	45855	-1031	88417	51426	22949	79515	97280	21918	167931
RCP8.5	2030	SSP1	44945	-1011	86664	139689	62338	215988	184634	61328	302652
RCP8.5	2030	SSP2	45486	-1023	87705	131555	58708	203411	177041	57686	291117
RCP8.5	2030	SSP3	45963	-1033	88625	122960	54873	190122	168923	53839	278748
RCP8.5	2030	SSP4	44853	-1008	86485	132207	58999	204420	177060	57991	290905
RCP8.5	2030	SSP5	44921	-1010	86617	140027	62489	216510	184948	61479	303127
RCP4.5	2050	no change	50709	1614	94491	59043	25047	94532	109752	26660	189023
RCP4.5	2050	SSP1	38520	1226	71779	389131	165074	623024	427651	166300	694802
RCP4.5	2050	SSP2	40938	1303	76285	334560	141924	535652	375498	143227	611936
RCP4.5	2050	SSP3	43458	1383	80980	280630	119047	449307	324088	120430	530287
RCP4.5	2050	SSP4	38447	1223	71643	337381	143121	540169	375828	144345	611812
RCP4.5	2050	SSP5	38388	1222	71533	393420	166894	629891	431808	168115	701424
RCP8.5	2050	no change	59728	8130	107142	73202	30471	118428	132930	38601	225571
RCP8.5	2050	SSP1	45372	6176	81389	482444	200825	780518	527816	207001	861907
RCP8.5	2050	SSP2	48220	6563	86498	414787	172662	671059	463007	179225	757557
RCP8.5	2050	SSP3	51188	6967	91822	347925	144829	562887	399113	151797	654709
RCP8.5	2050	SSP4	45286	6164	81234	418285	174118	676718	463570	180282	757953
RCP8.5	2050	SSP5	45216	6155	81110	487762	203039	789121	532978	209193	870231
RCP4.5	2090	no change	57789	6135	106147	70396	28018	118271	128185	34153	224417
RCP4.5	2090	SSP1	23010	2443	42265	466250	185570	783343	489261	188012	825608
RCP4.5	2090	SSP2	30250	3211	55564	338705	134806	569055	368956	138018	624619
RCP4.5	2090	SSP3	41264	4381	75793	231069	91966	388216	272333	96347	464010
RCP4.5	2090	SSP4	22017	2337	40441	336621	133976	565553	358638	136314	605995
RCP4.5	2090	SSP5	22607	2400	41525	481189	191515	808441	503796	193915	849966
RCP8.5	2090	no change	99240	17503	172893	133711	50653	218508	232952	68156	391401
RCP8.5	2090	SSP1	39515	6969	68842	885611	335488	1447246	925126	342457	1516088
RCP8.5	2090	SSP2	51948	9162	90503	643347	243713	1051344	695296	252876	1141847
RCP8.5	2090	SSP3	70862	12498	123453	438899	166264	717240	509761	178762	840693
RCP8.5	2090	SSP4	37810	6668	65871	639388	242214	1044874	677198	248882	1110746
RCP8.5	2090	SSP5	38823	6847	67636	913986	346237	1493616	952809	353084	1561252
